# Supplementary material for: Manipulating the perception of time affects voluntary breath‐holding duration
Source: Physiol Rep. 2019 Dec 12;7(23):e14309. doi: 10.14814/phy2.14309 (PMC6908740; doi:10.14814/phy2.14309)
Supplement: Supplementary file 3 [file PHY2-7-e14309-s003.Rmd]

---
title: "Apnea project"
output:
  pdf_document: default
  html_notebook: default
  html_document:
    df_print: paged
---

```{r}
library(tidyverse)
library(nlme)
library(ggbeeswarm)
library(emmeans)
library(qqplotr)
library(cowplot)
library(car)
library(knitr)
library(kableExtra)
```

```{r}
R.Version()$version.string
```

```{r}
citation("nlme")
```

Theme for plots for the paper
```{r}
papertheme <- theme_bw() + theme(axis.line = element_line(color="gray"), 
                                 axis.ticks = element_line(color="gray"), 
                                 panel.border = element_blank(),
                                 strip.background = element_blank(),
                                 legend.title = element_blank())
# experience.colors <- c("#3779c5", "#c3762b")     # Tufts blue and brown
# experience.colors <- c("#8db600", "#007fff")     # green and blue
# experience.colors <- c("#848482", "#848482")     # gray and gray
# experience.colors <- c("#007fff", "#177245")     # blue and dark green
# experience.colors <- c("#ef1414", "#035EE8")     # red and blue
experience.colors <- c("#000000", "#848484")       # black and gray
gray = "#b0b0b0"
aware.color <- "#888882"
```

# Read in the data

Load the data exported from JMP.
```{r}
apneadata <- read.csv('Master JMP File.dat')
```

Lots of the column names are converted weirdly, so change them over to something easier to deal with in R.
```{r}
apneadata %>% 
  transmute(individual=factor(Individual),
            age=Age,
            gender=Gender,
            height=Height..inches.,
            weight=Weight..lbs.,
            timer.type=Type.of.Timer,
            awareness=Awareness,
            distraction=Distraction,
            time.manipulation=Time.Manipulation,
            trial.num=Time,
            time.perception.sec=Perception.of.Time.Post.Trial,
            apnea.duration.sec=Apnea.Duration,
            breakpoint.physiol.sec=Physiological.Breaking.Point..Actual.,
            breakpoint.psych.sec=Psychological.Breaking.Point..Actual.) ->
  apneadata
```

Here's the data:
```{r}
str(apneadata)
```

Create a new variable called `baseline` that indicates which trials are baseline.  They're just trial zero, but this makes it easier.
```{r}
apneadata <- apneadata %>%
  mutate(baseline = trial.num == 0)
```

Set the `time.manipulation` variable to be NA for the baseline case.
```{r}
apneadata <- apneadata %>%
  mutate(time.manipulation = if_else(baseline, NA_real_, time.manipulation))
```

Deal with missing values for the physiological breakpoint.  If no IBMs were detected, then the breakpoint is NA.  For simplicity, in this case, we set it equal to the total apnea duration.
```{r}
apneadata <- apneadata %>%
  mutate(breakpoint.physiol.sec = if_else(is.na(breakpoint.physiol.sec), apnea.duration.sec, breakpoint.physiol.sec))
```

Get rid of some weird values where the time perception variable was negative.
```{r}
apneadata <- apneadata %>%
  filter(time.perception.sec > 0)
```

Check the number of trials for each time manipulation condition.
```{r}
xtabs(~factor(time.manipulation), data=apneadata)
```

```{r}
apneadata %>%
  group_by(awareness, gender, individual) %>%
  tally() %>% tally()
```

```{r}
apneadata %>% 
  group_by(individual) %>%
  summarize(age = mean(age, na.rm=TRUE)) %>%
  summarize(age.mn = mean(age, na.rm=TRUE),
            age.sd = sd(age, na.rm=TRUE))
```

Here are the individual baseline apnea durations. Colored by gender, but that doesn't seem to matter.
```{r}
apneadata %>%
  filter(baseline) %>%
  ggplot(aes(y=reorder(individual, apnea.duration.sec), x=apnea.duration.sec, 
             color=gender, shape=gender)) +
  geom_point() +
  labs(x='Apnea Duration (s)', y="Individual") +
  theme(axis.text.y = element_blank())
```

Remove the baseline trials, since we're not normalizing.
```{r}
apneadata %>%
  filter(!baseline) %>%
  mutate(easygoing.sec = breakpoint.physiol.sec,
         struggle.sec = apnea.duration.sec - easygoing.sec) ->
  apneatrials
```

Show the new data frame.
```{r}
str(apneatrials)
```

And set up a subset that contains just the unaware individuals.
```{r}
apneatrials.unaware <- filter(apneatrials, awareness == "Unaware")
```

Check the number of trials for each time manipulation condition, once we exclude the aware people.
```{r}
xtabs(~factor(time.manipulation), data=apneatrials.unaware)
```


# Expected effects

We expect that apnea duration will increase over successive trials.

## Apnea duration as a function of trial number

Let's look at apnea duration relative to time.
Set up our list of stats models.
```{r}
lm.dur <- list()

lm.dur[["base"]] <- lme(apnea.duration.sec ~ trial.num,
                   random = ~1 | individual,
                   method = "ML",
                   data = apneatrials.unaware)
lm.dur[["time"]] <- lme(apnea.duration.sec ~ trial.num + time.manipulation,
                   random = ~1 | individual,
                   method = "ML",
                   data = apneatrials.unaware)
lm.dur[["full"]] <- lme(apnea.duration.sec ~ trial.num * time.manipulation,
                   random = ~1 | individual,
                   method = "ML",
                   data = apneatrials.unaware)
```

Compare them:
```{r}
anova(lm.dur[["base"]], lm.dur[["time"]], lm.dur[["full"]])
```
The model with time manipulation and experience is just slightly (but not significantly) better than the one with just time manipulation. And the full model is not any better.

```{r}
summary(lm.dur[["time"]])
```

Here, we're just thinking about the effect of trial number, which is highly significant.

Calculate the predicted marginal means for apnea duration as a function of trial number.
```{r}
lm.dur.trialfit <- as.data.frame(
  emmeans(lm.dur[["time"]], ~trial.num,
          at = list(trial.num = seq(1,7)))
)
```

```{r}
fig.trial <-
  apneatrials.unaware %>%
  ggplot(aes(x = trial.num, y = apnea.duration.sec)) +
  geom_line(aes(group=individual), size=0.5, color=gray) +
  geom_ribbon(data=lm.dur.trialfit, aes(x=trial.num, ymin=emmean-SE, ymax=emmean+SE), 
              alpha=0.2, inherit.aes = FALSE) +
  geom_line(data=lm.dur.trialfit, aes(x=trial.num, y=emmean), inherit.aes = FALSE, size=1.5) +
  labs(x="Trial number", y="Apnea duration (sec)") +
  scale_x_continuous(breaks=seq(1,7)) +
  papertheme + theme(panel.grid.minor.x = element_blank())

fig.trial
```
This is the apnea duration as a function of trial number, showing that it generally gets longer in later trials.

```{r}
norm <- 
  apneadata %>%
  filter(awareness == "Unaware") %>%
  group_by(individual, baseline) %>%
  summarize(dur.mn = mean(apnea.duration.sec)) %>%
  pivot_wider(names_from = baseline, values_from = dur.mn) %>%
  rename(dur.mn.base = `TRUE`, dur.mn = `FALSE`) %>%
  mutate(dur.mn.norm = dur.mn / dur.mn.base) %>%
  ungroup()

norm

norm %>% ungroup() %>%
  summarize(dur.std.norm = sd(dur.mn.norm, na.rm = TRUE), dur.mn.norm = mean(dur.mn.norm, na.rm=TRUE))
```


# Time perception

Here's a baseline plot of everyone's time perception against the time manipulation condition.
```{r}
ggplot(apneatrials.unaware, aes(x=time.manipulation, y=time.perception.sec)) +
  geom_line(aes(group=individual))
```

Check a set of statistical models.  We'll use AIC to choose the best model across all of the different independent variables we're running, but then we'll run the same model for each of them.
```{r}
lm.perception <- list()
lm.perception[["base"]] <- lme(time.perception.sec ~ 1,
              random = ~1 | individual,
              na.action = na.omit,
              method="ML",
              data = apneatrials.unaware)
lm.perception[["trial"]] <- lme(time.perception.sec ~ trial.num,
              random = ~1 | individual,
              na.action = na.omit,
              method="ML",
              data = apneatrials.unaware)
lm.perception[["time"]] <- lme(time.perception.sec ~ trial.num + time.manipulation,
              random = ~1 | individual,
              na.action = na.omit,
              method="ML",
              data = apneatrials.unaware)
lm.perception[["full"]] <- lme(time.perception.sec ~ trial.num * time.manipulation,
              random = ~1 | individual,
              na.action = na.omit,
              method="ML",
              data = apneatrials.unaware)
lm.perception[["anova"]] <- lme(time.perception.sec ~ factor(trial.num) + factor(time.manipulation),
                                random = ~1 | individual,
                                na.action = na.omit,
                                method = "ML",
                                data = apneatrials.unaware)
```

```{r}
anova(lm.perception[["base"]], lm.perception[["time"]], lm.perception[["full"]])
```
Here, the model with time manipulation only is the best one.  Combining time and trial number doesn't add anything.

```{r}
anova(lm.perception[["time"]], lm.perception[["anova"]])
```
So, treating the trial number and time manipulation as categorical variables results in a worse model.

```{r}
anova(lm.perception[["base"]], lm.perception[["trial"]])
```
Also trial isn't a significant effect.

```{r}
summary(lm.perception[["time"]])
```

```{r}
plot(lm.perception[["time"]])
```
Residuals look OK.

```{r}
ggplot(data.frame(resid=residuals(lm.perception[["time"]])), aes(sample=resid)) +
  stat_qq_line() + stat_qq_band() + stat_qq_point() +
  labs(x = "Theoretical", y="Sample")
```
And they're not too far from normal. A bit of positive skew, but I don't think that's going to be a problem.

```{r}
linearHypothesis(lm.perception[["time"]], "time.manipulation = 1")
```
If our time manipulation directly affected time perception, we would expect that the slope would be 1.  Here, we check that, and find that the slope is significantly less than one.

Generate the predicted marginal means for time manipulation, averaging across the other effects.
```{r}
lm.perception.fit <- as.data.frame(emmeans(lm.perception[["time"]], ~time.manipulation, 
                            at = list(time.manipulation = seq(0.6, 1.4, by=0.2))))
```

And generate the plot.
```{r}
fig.perception <-
  apneatrials.unaware %>%
  group_by(individual, time.manipulation) %>%
  summarize(time.perception.sec = mean(time.perception.sec, na.rm=TRUE)) %>%
  ggplot(aes(x = time.manipulation, y = time.perception.sec)) +
  geom_line(aes(group=individual), size=0.5, color=gray) + #, position=position_jitter(width=0.01)) +
  geom_ribbon(data=lm.perception.fit, aes(x=time.manipulation, ymin=emmean-SE, ymax=emmean+SE), 
              alpha=0.5, inherit.aes = FALSE) +
  geom_line(data=lm.perception.fit, aes(x=time.manipulation, y=emmean), inherit.aes = FALSE, size=1.5) +
  # geom_line(data=apneatrials.aware, aes(group=individual), color=aware.color, linetype=3, size=0.5) +
  geom_abline(slope=30, intercept=0, color="black", linetype=3, size=1) +
  labs(x="Time manipulation", y="Time perception (sec)") +
  papertheme

fig.perception
```

```{r}
filename <- 'Fig-perception.pdf'
ggsave(filename, plot=fig.perception + theme(legend.position = "none"),
       width=3,
       height=2.5, units="in", useDingbats=FALSE)
knitr::include_graphics(filename)
```
**Fig. 4.  Time manipulation affects the perception of time. Red solid line, no apnea experience; blue dashed lines, apnea experience.  Each line represents one individual.  The fitted regression line is shown with a thick black line, and a 1:1 relationship is shown by a dotted black line.**


# Apnea duration relative to time manipulation

Are apnea durations longer when we manipulate time to be slower?

```{r}
apneatrials %>%
  group_by(individual, time.manipulation) %>%
  summarize(apnea.duration.sec = mean(apnea.duration.sec),
            awareness=awareness[1]) %>%
  arrange(individual, time.manipulation) %>%
  ggplot(aes(x=time.manipulation, y=apnea.duration.sec, color=awareness)) +
  geom_path(aes(group=individual))
```
Looks like the are, provided people are unaware.  All the downward sloping lines are aware.

Set up our list of stats models.
```{r}
lm.dur <- list()

lm.dur[["base"]] <- lme(apnea.duration.sec ~ trial.num,
                   random = ~1 | individual,
                   method = "ML",
                   data = apneatrials.unaware)
lm.dur[["time"]] <- lme(apnea.duration.sec ~ trial.num + time.manipulation,
                   random = ~1 | individual,
                   method = "ML",
                   data = apneatrials.unaware)
lm.dur[["full"]] <- lme(apnea.duration.sec ~ trial.num * time.manipulation,
                   random = ~1 | individual,
                   method = "ML",
                   data = apneatrials.unaware)
lm.dur[["randslope"]] <- lme(apnea.duration.sec ~ trial.num + time.manipulation,
                             random = ~1 + time.manipulation | individual,
                             method = "ML",
                             data = apneatrials.unaware)
```

Compare them:
```{r}
anova(lm.dur[["base"]], lm.dur[["time"]], lm.dur[["full"]])
```
The model with time manipulation and experience is just slightly (but not significantly) better than the one with just time manipulation. We'll continue using it as our standard model.

```{r}
anova(lm.dur[["time"]], lm.dur[["randslope"]])
```

```{r}
summary(lm.dur[["time"]])
```
Apnea duration is significantly longer in later trials and when time is manipulated to be longer.  Experience tends to affect the duration, but it's not significant.  Strangely, it's the unexperienced folks who tend to have longer apneas.  But that's because they're normalized - unexperienced people have longer apneas *relative to* their baseline, not necessarily longer overall.


```{r}
plot(lm.dur[["time"]])
```

```{r}
ggplot(data.frame(resid=residuals(lm.dur[["time"]])), aes(sample=resid)) +
  stat_qq_line() + stat_qq_band() + stat_qq_point() +
  labs(x = "Theoretical", y="Sample")
```
The tails are a bit longer than we'd prefer, but not too bad.

```{r}
summary(lm.dur[["randslope"]])
```
Time manipulation is still significant even if we allow individuals to have their own random slope.

Generate the predicted values for apnea duration as time manipulation changes and as trial number changes.
```{r}
lm.dur.fit <- as.data.frame(
  emmeans(lm.dur[["time"]], ~time.manipulation, 
          at = list(time.manipulation = seq(0.6, 1.4, by=0.2))))
```

Show the apnea duration relative to time manipulation.  Solid blue lines are with experience; green dashed lines are without.  Dotted lines are aware.  The red line is a 1:1 relationship.
```{r}
apneatrials.unaware %>%
  group_by(individual, time.manipulation) %>%
  summarize(apnea.duration.sec = mean(apnea.duration.sec, na.rm=TRUE)) %>%
  ggplot(aes(x = time.manipulation, y = apnea.duration.sec)) +
  geom_line(aes(group=individual), size=0.5, color=gray) +
  geom_ribbon(data=lm.dur.fit, aes(x=time.manipulation, ymin=emmean-SE, ymax=emmean+SE), 
              alpha=0.2, inherit.aes = FALSE) +
  geom_line(data=lm.dur.fit, aes(x=time.manipulation, y=emmean), inherit.aes = FALSE, size=1.5) +
  geom_abline(slope=1, intercept=0, color="black", linetype=3, size=1) +
  labs(x="Time manipulation", y="Apnea duration (sec)") +
  papertheme

```

```{r}
apneatrials %>%
  filter(time.manipulation == 1.0) %>%
  group_by(individual) %>%
  summarize(apnea.duration.1 = mean(apnea.duration.sec)) %>%
  left_join(apneatrials.unaware, by="individual") %>%
  mutate(apnea.duration.norm1 = apnea.duration.sec / apnea.duration.1) ->
  apneatrials.norm1
  # mutate(easygoing.sec = breakpoint.physiol,
  #        struggle.sec = apnea.duration - easygoing.sec,
  #        apnea.duration.norm = apnea.duration / apnea.duration.base,
  #        easygoing.norm = breakpoint.physiol / apnea.duration.base,
  #        struggle.norm = (apnea.duration - breakpoint.physiol) /
  #          apnea.duration.base,
  #        breakpoint.psych.norm = breakpoint.psych / apnea.duration.base,
  #        time.perception.norm = time.perception / time.perception.base) %>%
  # rename(apnea.duration.sec = apnea.duration,
  #        time.perception.sec = time.perception) ->
  # apneadata

```

```{r}
apneatrials.norm1 %>%
  group_by(individual, time.manipulation) %>%
  summarize(apnea.duration.norm1 = mean(apnea.duration.norm1, na.rm=TRUE)) %>%
  ggplot(aes(x = time.manipulation-1, y = apnea.duration.norm1)) +
  geom_line(aes(group=individual), size=0.5) +
  geom_abline(slope=1.0, intercept=0.0)

```

```{r}
lm.dur[["norm1"]] <- lme(apnea.duration.norm1 ~ trial.num + time.manipulation,
                   random = ~1 | individual,
                   method = "ML",
                   na.action = na.omit,
                   data = apneatrials.norm1)
```

```{r}
summary(lm.dur[["norm1"]])
```

We could try to compare the slope of the effect to what we'd expect if people responded 1:1 to the change in 

```{r}
linearHypothesis(lm.dur[["norm1"]], "time.manipulation = 1")
```
The slope of the effect is significantly different from 1.

## Easygoing phase

```{r}
easy.sec.mn <- apneatrials.unaware %>%
  group_by(individual, time.manipulation) %>%
  summarize(easygoing.sec = mean(easygoing.sec, na.rm=TRUE),
            apnea.duration.sec = mean(apnea.duration.sec, na.rm=TRUE))

ggplot(easy.sec.mn, aes(x=time.manipulation, y=easygoing.sec)) +
  geom_line(aes(group=individual))
```

Set up the stats models.  Same as overall apnea duration, but for the normalized easygoing duration.
```{r}
lm.easy <- list()
lm.easy[["base"]] <- lme(easygoing.sec ~ trial.num,
              random = ~1 | individual,
              na.action = na.omit,
              method="ML",
              data = apneatrials.unaware)
lm.easy[["time"]] <- lme(easygoing.sec ~ trial.num + time.manipulation,
              random = ~1 | individual,
              na.action = na.omit,
              method="ML",
              data = apneatrials.unaware)
lm.easy[["full"]] <- lme(easygoing.sec ~ trial.num * time.manipulation,
              random = ~1 | individual,
              na.action = na.omit,
              method="ML",
              data = apneatrials.unaware)
```

```{r}
anova(lm.easy[["base"]], lm.easy[["time"]], lm.easy[["full"]])
```
Here, it looks like the interaction of trial and time manipulation matters.  Let's look at this further.

```{r}
summary(lm.easy[["full"]])
```

```{r}
emmeans(lm.easy[["full"]], ~time.manipulation,
        at = list(time.manipulation = seq(0.6, 1.4, by=0.2), trial.num = c(5)))
```
What this means is that the effect of time manipulation becomes less in later trials.  Probably not an important point, particularly since not all individuals did the later trials.


```{r}
plot(lm.easy[["time"]])
```
The variance seems to be a bit higher for longer durations, but it's not too extreme.

```{r}
ggplot(data.frame(resid=residuals(lm.easy[["time"]])), aes(sample=resid)) +
  stat_qq_line() + stat_qq_band() + stat_qq_point() +
  labs(x = "Theoretical", y="Sample")
```
Looks quite good.

Get the predicted easygoing durations as a function of time manipulation.
```{r}
lm.easy.fit <- as.data.frame(emmeans(lm.easy[["time"]], ~time.manipulation, 
                            at = list(time.manipulation = seq(0.6, 1.4, by=0.2))))
```

## Struggle phase

```{r}
lm.struggle <- list()
lm.struggle[["base"]] <- lme(struggle.sec ~ trial.num,
              random = ~1 | individual,
              na.action = na.omit,
              method="ML",
              data = apneatrials.unaware)
lm.struggle[["time"]] <- lme(struggle.sec ~ trial.num + time.manipulation,
              random = ~1 | individual,
              na.action = na.omit,
              method="ML",
              data = apneatrials.unaware)
lm.struggle[["full"]] <- lme(struggle.sec ~ trial.num * time.manipulation,
              random = ~1 | individual,
              na.action = na.omit,
              method="ML",
              data = apneatrials.unaware)
```

```{r}
anova(lm.struggle[["base"]], lm.struggle[["time"]], lm.struggle[["full"]])
```
Very little is significant for the duration of the struggle phase, but we'll stick with the same model.

```{r}
summary(lm.struggle[["time"]])
```

```{r}
plot(lm.struggle[["time"]])
```
The results might be skewed by the one individual who struggled for a very long time.

```{r}
lm.struggle[["minuslong"]] <- lme(struggle.sec ~ trial.num + time.manipulation,
              random = ~1 | individual,
              na.action = na.omit,
              method="ML",
              data = filter(apneatrials.unaware, struggle.sec < 100))
```

```{r}
summary(lm.struggle[["minuslong"]])
```
But still nothing significant.

```{r}
ggplot(data.frame(resid=residuals(lm.struggle[["time"]])), aes(sample=resid)) +
  stat_qq_line() + stat_qq_band() + stat_qq_point() +
  labs(x = "Theoretical", y="Sample")
```
Long tail on the right.

```{r}
lm.struggle.fit <- as.data.frame(emmeans(lm.struggle[["time"]], ~time.manipulation, 
                            at = list(time.manipulation = seq(0.6, 1.4, by=0.2))))
```

## Compare overall duration, easygoing and struggle phases

```{r}
p1 <- apneatrials.unaware %>%
  group_by(individual, time.manipulation) %>%
  summarize(apnea.duration.sec = mean(apnea.duration.sec, na.rm=TRUE)) %>%
  ggplot(aes(x = time.manipulation, y = apnea.duration.sec)) +
  geom_line(aes(group=individual), size=0.5, color=gray) +
  geom_ribbon(data=lm.dur.fit, aes(x=time.manipulation, ymin=emmean-SE, ymax=emmean+SE), alpha=0.4, 
              inherit.aes = FALSE) +
  geom_line(data=lm.dur.fit, aes(x=time.manipulation, y=emmean), inherit.aes = FALSE, size=1.5) +
  # geom_abline(slope=1, intercept=0, color="black", linetype=3, size=1) +
  labs(x="Time manipulation", y="Apnea duration (sec)") +
  ylim(0, 150) +
  papertheme + theme(panel.grid.minor.x = element_blank())

p2 <- apneatrials.unaware %>%
  group_by(individual, time.manipulation) %>%
  summarize(easygoing.sec = mean(easygoing.sec, na.rm=TRUE)) %>%
  ggplot(aes(x = time.manipulation, y = easygoing.sec)) +
  geom_line(aes(group=individual), size=0.5, color=gray) +
  geom_ribbon(data=lm.easy.fit, aes(x=time.manipulation, ymin=emmean-SE, ymax=emmean+SE), 
              alpha=0.4, inherit.aes = FALSE) +
  geom_line(data=lm.easy.fit, aes(x=time.manipulation, y=emmean), inherit.aes = FALSE, size=1.5) +
  labs(x="Time manipulation", y="Easygoing phase duration (sec)") +
  ylim(0, 150) +
  papertheme + theme(panel.grid.minor.x = element_blank())

p3 <- apneatrials.unaware %>%
  group_by(individual, time.manipulation) %>%
  summarize(struggle.sec = mean(struggle.sec, na.rm=TRUE)) %>%
  ggplot(aes(x = time.manipulation, y = struggle.sec)) +
  geom_line(aes(group=individual), size=0.5, color=gray) +
  geom_line(data=lm.struggle.fit, aes(x=time.manipulation, y=emmean), 
            inherit.aes = FALSE, size=1, linetype="dashed") +
  labs(x="Time manipulation", y="Struggle phase duration (sec)") +
  ylim(0, 150) +
  papertheme + theme(panel.grid.minor.x = element_blank())

fig.duration <- plot_grid(p1, p2, p3, nrow=1, 
                          labels="AUTO", label_x = 0.18)
fig.duration
```

```{r}
filename <- 'Fig-duration.pdf'
ggsave(filename, plot=fig.duration,
       width=6.3,
       height=2.5, units="in", useDingbats=FALSE)
knitr::include_graphics(filename)
```
**Fig. 5.  Time manipulation affects the overall apnea duration and the easygoing phase duration, but not the struggle phase. Blue solid line, no apnea experience; green dashed lines, apnea experience; black dotted lines, individuals who became aware of the manipulation (only shown on panel A).  Each line represents one individual.  The fitted regression line is shown with a thick black line, and a 1:1 relationship is shown by a red line.**


# Generate stats tables

```{r}
getanovacolumns <- function(lm) {
  df <- as.data.frame(anova(lm)) %>%
    rownames_to_column('effect') %>%
    transmute(effect=effect, F=`F-value`, df=sprintf("%d,%d", numDF, denDF), p=`p-value`) %>%
    column_to_rownames('effect')
  return(df)
}
```

```{r}
getanovacolumns(lm.perception[["time"]])
```

```{r}
statstable <- lapply(list(lm.perception[["time"]], lm.dur[["time"]],
                          lm.easy[["time"]], lm.struggle[["time"]]), 
                     getanovacolumns)
statstable <- do.call(cbind, statstable)
```

```{r}
kable(statstable, digits=rep(c(2,0,3), 5)) %>%
  kable_styling(full_width=FALSE) %>%
  add_header_above(c(" "=1, "Perception"=3, "Total duration"=3, "Easygoing phase"=3, 
                     "Struggle phase"=3))
```

```{r}
write.table(statstable, file="statstable.txt", sep='\t')
```
