# Supplementary material for: Manipulating the perception of time affects voluntary breath‐holding duration
Source: Physiol Rep. 2019 Dec 12;7(23):e14309. doi: 10.14814/phy2.14309 (PMC6908740; doi:10.14814/phy2.14309)
Supplement: Supplementary file 4 [file PHY2-7-e14309-s004.dat]

Individual	Time	Type of Timer	Video Trial	Awareness	Distraction	Time Manipulation	Grouped Manipulation	Grouped Manipulation (num)	Complete	Apnea Duration	Physiological Breaking Point (Actual)	Psychological Breaking Point (Actual)	Perception of Time Post Trial	Normalized Time Perception	Normalized Apnea Duration by Baseline	Physiological Breaking Point (Percieved)	Psychological Breaking Point (Percieved)	Normalized Physiological Struggle Phase 2	Normalized Psychological Struggle Phase	Percieved Physiological Struggle Phase (Normalized)	Percieved Psychological Struggle Phase (Normalized)	Baseline O2 % Exhaled w/o Apnea	Baseline CO2% Exhaled w/o Apnea	Basal SPO2	Minimum SPO2	SPO2 Percent Decrease	O2 Exhalation w/ Apnea	CO2 Exhalation w/ Apnea	Avaerage Pulse Rate	Low Pulse Rate	Pulse Percent Decrease	Age	Gender	Height (inches)	Weight (lbs)	Excersize Frequency	Apnea Experience	Overall Experience	BMI	Baseline Struggle Phase	Baseline Easy Going Phase	Struggle Phase Duration	Easy Going Phase Duration	Normalized Struggle Phase	Normalized Easy Going Phase	Percent Struggle	Percent Easy Going	Normalized O2	Normalized CO2
5203	0	Numerical	C	Aware						73	67	39	44.5	1	1	66.93	39.39	1	1	1	1	17.86	27.48	97.6	93	4.7131147541	15.45	44.06	67.9	60	11.634756996	20	Female	67	148	1-2 days/month	Some Experience	Experience	23.179820207	6	67	6.2	66.93	1.0333333333	0.9989552239	0.0847805278	0.9152194722	0.5622270742	1.6033478894
5203	1	Numerical	C	Aware	Yes	1.4	Slow	1.4		90	87	48	47.5	1.067716535	1.231915766	122.36	67.55	1.298507463	1.230769231	1.828178694	1.714902259	17.86	27.48	97.8	93	4.9079754601	15.32	43.6	73.7	64	13.1614654	20	Female	67	148	1-2 days/month	Some Experience	Experience	23.179820207	6	67	2.69	87.4	0.4483333333	1.3044776119	0.0298590299	0.9701409701	0.557496361	1.5866084425
5203	2	Numerical	C	Aware	Yes	1.2				98	49	94	32.9	0.739257593	1.342267195	59.22	112.62	0.731343284	2.41025641	0.88480502	2.859101295	17.86	27.48	97.8	92	5.9304703476	15.33	41.02	74.1	69	6.8825910931	20	Female	67	148	1-2 days/month	Some Experience	Experience	23.179820207	6	67	48.81	49.35	8.135	0.7365671642	0.4972493888	0.5027506112	0.557860262	1.4927219796
5203	3	Numerical	C	Aware	Yes	1	Normal	1		91	72	52	31	0.696512936	1.249829072	72.14	52.35	1.074626866	1.333333333	1.077842522	1.329017517	17.86	27.48	97.6	92	5.737704918	14.67	42.17	70.7	62	12.305516266	20	Female	67	148	1-2 days/month	Some Experience	Experience	23.179820207	6	67	19.26	72.14	3.21	1.0767164179	0.2107221007	0.7892778993	0.5338427948	1.5345705968
5203	4	Numerical	C	Aware	Yes	0.8				113.52	98	42	34.4	0.772778403	1.552304116	90.816	33.744	1.462686567	1.076923077	1.356880323	0.856664128	17.86	27.48	97.2	90	7.4074074074	13.28	50.11	72.5	62	14.482758621	20	Female	67	148	1-2 days/month	Some Experience	Experience	23.179820207	6	67	15.95	97.57	2.6583333333	1.4562686567	0.140503876	0.859496124	0.4832605531	1.8235080058
5203	5	Numerical	C	Aware	Yes	0.6	Fast	0.6		108.18	81	83	28	0.629021372	1.479283468	48.798	49.704	1.208955224	2.128205128	0.729090094	1.261843107	17.86	27.48	97.2	90	7.4074074074	12.1	51.2	72.5	62	14.482758621	20	Female	67	148	1-2 days/month	Some Experience	Experience	23.179820207	6	67	26.85	81.33	4.475	1.213880597	0.2481974487	0.7518025513	0.4403202329	1.8631732169
0015	0	Non-numerical	F	Unaware						20	16	16	32.4					1	1	1	1	18.82	19	98.5	98	0.5076142132	19.62	19.09	74.2	61	17.789757412	22	Female	69	157	5+ days/week	Some Experience	Experience	23.184590205	4	16	4.11	16.005	1.0275	1.0003125	0.2043251305	0.7956748695	1.0326315789	1.0047368421
0015	1	Non-numerical	F	Unaware	No	0.6	Slow	1.4		20	16	16	32.4	1	1	16.005	16.44	1	1	1.0003125	1.0275	18.82	19	98.6	98	0.6085192698	17.07	41.23	71.1	63	11.392405063	22	Female	69	157	5+ days/week	Some Experience	Experience	23.184590205	4	16	4.11	16.005	1.0275	1.0003125	0.2043251305	0.7956748695	0.8984210526	2.17
0015	2	Non-numerical	F	Unaware	Yes	0.8				31	21	20	36.8	1.133909287	1.525727069	12.834	12.186	1.25	1.3125	0.802125	0.761625	18.82	19	98	98	0	16.94	41.855	63.1	55	12.836767036	22	Female	69	157	5+ days/week	Some Experience	Experience	23.184590205	4	16	9.3	21.39	2.325	1.336875	0.303030303	0.696969697	0.8915789474	2.2028947368
0015	3	Non-numerical	F	Unaware	Yes	1	Normal	1		33	18	18	35.7	1.100586239	1.626646781	14.552	14.376	1.125	1.125	0.9095	0.8985	18.82	19	98.5	98	0.5076142132	16.54	43.58	64.2	57	11.214953271	22	Female	69	157	5+ days/week	Some Experience	Experience	23.184590205	4	16	14.53	18.19	3.6325	1.136875	0.4440709046	0.5559290954	0.8705263158	2.2936842105
0015	4	Non-numerical	F	Unaware	Yes	1.2				34	29	20	37.1	1.14316569	1.699726572	28.91	20.48	1.25	1.8125	1.806875	1.28	18.82	19	98	98	0	16.23	44.75	66.6	57	14.414414414	22	Female	69	157	5+ days/week	Some Experience	Experience	23.184590205	4	16	5.28	28.91	1.32	1.806875	0.1544311202	0.8455688798	0.8542105263	2.3552631579
0015	5	Non-numerical	F	Unaware	Yes	1.4	Fast	0.6		35	23	22	33.9	1.047207652	1.761869252	42.528	25.836	1.375	1.4375	2.658	1.61475	18.82	19	98	98	0	16.25	45.67	69.2	57	17.630057803	22	Female	69	157	5+ days/week	Some Experience	Experience	23.184590205	4	16	12.81	22.63	3.2025	1.414375	0.3614559819	0.6385440181	0.8552631579	2.4036842105
1067	0	Non-numerical	G	Unaware						49	29	36	28.6	1	1	29.46	35.56	1	1	1	1	18.1	26.58	98	97	1.0204081633	16.14	38.27	80.8	67	17.079207921	18	Female	67	120	1-2 days/week	Some Experience	Experience	18.794448816	20	29	19.7	29.46	0.985	1.015862069	0.4007323027	0.5992676973	0.6072234763	1.4398043642
1067	1	Non-numerical	G	Unaware	Yes	1.4	Slow	1.4		47	24	34	32.5	1.136363636	0.9591131	34.02	47.32	0.944444444	0.827586207	1.330708661	1.154786151	18.1	26.58	98.4	98	0.406504065	15.72	42.72	81.9	65	20.634920635	18	Female	67	120	1-2 days/week	Some Experience	Experience	18.794448816	20	29	22.85	24.3	1.1425	0.8379310345	0.4846235419	0.5153764581	0.5914221219	1.6072234763
1067	2	Non-numerical	G	Unaware	Yes	1.2				59	35	43	33.8	1.181818182	1.193043124	42	51.96	1.194444444	1.206896552	1.461192351	1.425661914	18.1	26.58	98.1	97	1.121304791	15.01	46.93	84.3	67	20.521945433	18	Female	67	120	1-2 days/week	Some Experience	Experience	18.794448816	20	29	23.65	35	1.1825	1.2068965517	0.4032395567	0.5967604433	0.5647103085	1.765613243
1067	3	Non-numerical	G	Unaware	Yes	1	Normal	1		50	28	31	31.2	1.090909091	1.023189585	27.8	31.2	0.861111111	0.965517241	0.877390326	0.94365241	18.1	26.58	98.2	98	0.2036659878	15.01	47.08	79.5	64	19.496855346	18	Female	67	120	1-2 days/week	Some Experience	Experience	18.794448816	20	29	22.5	27.8	1.125	0.9586206897	0.4473161034	0.5526838966	0.5647103085	1.7712565839
1067	4	Non-numerical	G	Unaware	Yes	0.8				50	18	35	24.3	0.84965035	1.019121237	40.08	27.68	0.972222222	0.620689655	0.7784027	1.360488798	18.1	26.58	98.1	97	1.121304791	15.01	46.28	85.4	73	14.519906323	18	Female	67	120	1-2 days/week	Some Experience	Experience	18.794448816	20	29	32.1	18	1.605	0.6206896552	0.6407185629	0.3592814371	0.5647103085	1.741158766
1067	5	Non-numerical	G	Unaware	Yes	0.6	Fast	0.6		57	33	49	20.1	0.701048951	1.165581774	19.62	29.37	1.361111111	1.137931034	0.825928009	0.66598778	18.1	26.58	98.2	97	1.2219959267	15.04	45.94	85.2	72	15.492957746	18	Female	67	120	1-2 days/week	Some Experience	Experience	18.794448816	20	29	24.6	32.7	1.23	1.1275862069	0.4293193717	0.5706806283	0.5658389767	1.7283671934
2135	0	Numerical	A	Aware						75	48	49	40.2	1	1	47.951	48.851	1	1	1	1	18.93					15.87					20	Female	67	148	1-2 days/week	Some Experience	Experience	23.179820207	27	48	27	47.951	1	0.9989791667	0.3602353538	0.6397646462
2135	1	Numerical	A	Aware	Yes	1.4	Slow	1.4		101.35	53	69	39.6	0.983830846	1.352216782	74.83	96.6	1.408163265	1.104166667	1.977441608	1.560551396	18.93		99	99	0	14.6		81.8	76	7.0904645477	20	Female	67	148	1-2 days/week	Some Experience	Experience	23.179820207	27	48	47.9	53.45	1.7740740741	1.1135416667	0.4726196349	0.5273803651
2135	2	Numerical	A	Aware	Yes	0.8				116.35	67	94	36.7	0.911691542	1.552347534	53.48	75	1.918367347	1.395833333	1.535280752	1.115305207	18.93		98.2	96	2.2403258656	13.45		79.3	70	11.727616646	20	Female	67	148	1-2 days/week	Some Experience	Experience	23.179820207	27	48	49.5	66.85	1.8333333333	1.3927083333	0.4254404813	0.5745595187
2135	3	Numerical	A	Aware	Yes	1	Normal	1		130.94	84	86	35.8	0.889303483	1.747008045	83.5	86.35	1.755102041	1.75	1.767619905	1.741360973	18.93		98	89	9.1836734694	13.31		80.2	66	17.705735661	20	Female	67	148	1-2 days/week	Some Experience	Experience	23.179820207	27	48	47.44	83.5	1.757037037	1.7395833333	0.362303345	0.637696655
2135	4	Numerical	A	Aware	Yes	0.6	Fast	0.6		116.5	73	78	34.7	0.86318408	1.554348841	69.9	46.5	1.591836735	1.520833333	0.951874066	1.457738108	18.93		98.9	94	4.9544994944	13.6		79	67	15.189873418	20	Female	67	148	1-2 days/week	Some Experience	Experience	23.179820207	27	48	43.25	73.25	1.6018518519	1.5260416667	0.3712446352	0.6287553648
2135	5	Numerical	A	Aware	Yes	1.2				138.5	77	101.5	37.4	0.930348259	1.847873944	92.64	121.8	2.071428571	1.604166667	2.493295941	1.931972222	18.93		98.1	84	14.373088685	13.1		78.4	70	10.714285714	20	Female	67	148	1-2 days/week	Some Experience	Experience	23.179820207	27	48	61.3	77.2	2.2703703704	1.6083333333	0.442599278	0.557400722
2175	0	Numerical	K	Unaware						37	28	27	38.2	1	1	27.8	26.82	1	1	1	1	17.86	28.46	99	98	1.0101010101	16.68	34.32	76.6	61	20.365535248	19	Male	72	135	3-4 days/week	Some Experience	Experience	18.309088702	9	28	9.02	27.8	1.0022222222	0.9928571429	0.2449755568	0.7550244432	0.5860857344	1.2059030218
2175	1	Numerical	K	Unaware	Yes	0.8				44	32	27	46.7	1.224115334	1.18142314	25.72	21.88	1	1.142857143	0.815809098	0.925179856	17.86	28.46	98.9	98	0.9100101112	16.19	42.79	74.3	75	-0.942126514	19	Male	72	135	3-4 days/week	Some Experience	Experience	18.309088702	9	28	11.35	32.15	1.2611111111	1.1482142857	0.2609195402	0.7390804598	0.5688685875	1.5035137034
2175	2	Numerical	K	Unaware	Yes	0.6	Fast	0.6		61	42	46	43.5	1.138925295	1.64584465	25.23	27.3	1.703703704	1.5	1.017897092	0.907553957	17.86	28.46	98.8	98	0.8097165992	15.55	34.32	74.7	63	15.662650602	19	Male	72	135	3-4 days/week	Some Experience	Experience	18.309088702	9	28	18.55	42.05	2.0611111111	1.5017857143	0.3061056106	0.6938943894	0.5463808855	1.2059030218
2175	3	Numerical	K	Unaware	Yes	0.8				53	44	44	45.5	1.191349934	1.438077132	34.84	35.08	1.62962963	1.571428571	1.30797912	1.25323741	17.86	28.46	98.9	98	0.9100101112	15.51	47.38	79.8	71	11.027568922	19	Male	72	135	3-4 days/week	Some Experience	Experience	18.309088702	9	28	9.4	43.55	1.0444444444	1.5553571429	0.1775259679	0.8224740321	0.5449754041	1.6647926915
2175	4	Numerical	K	Unaware	Yes	1	Normal	1		48	27	36	52.3	1.369593709	1.296849538	47.75	35.75	1.333333333	0.964285714	1.332960477	1.717625899	17.86	28.46	98.9	98	0.9100101112	14.98	51.19	83.6	74	11.483253589	19	Male	72	135	3-4 days/week	Some Experience	Experience	18.309088702	9	28	21.15	26.6	2.35	0.95	0.4429319372	0.5570680628	0.5263527758	1.7986647927
2175	5	Numerical	K	Unaware	Yes	1.2				62	52	53	49.7	1.302752294	1.67979359	62.88	63.48	1.962962963	1.857142857	2.36689038	2.261870504	17.86	28.46	98.5	97	1.5228426396	14.43	51.2	86.4	72	16.666666667	19	Male	72	135	3-4 days/week	Some Experience	Experience	18.309088702	9	28	9.45	52.4	1.05	1.8714285714	0.1527890057	0.8472109943	0.5070274069	1.799016163
2175	6	Numerical	K	Unaware	Yes	1.4	Slow	1.4		81	55	57	61	1.597640891	2.203965236	76.58	80.22	2.111111111	1.964285714	2.991051454	2.754676259	17.86	28.46	98.3	97	1.3224821974	13.64	51.2	91.6	83	9.3886462882	19	Male	72	135	3-4 days/week	Some Experience	Experience	18.309088702	9	28	26.45	54.7	2.9388888889	1.9535714286	0.325939618	0.674060382	0.4792691497	1.799016163
2175	7	Numerical	K	Unaware	Yes	1.2				81	69	59	57.2	1.499344692	2.197175448	82.38	70.32	2.185185185	2.464285714	2.621923937	2.963309353	17.86	28.46	97.9	92	6.026557712	13.54	51.2	91.5	80	12.568306011	19	Male	72	135	3-4 days/week	Some Experience	Experience	18.309088702	9	28	12.25	68.65	1.3611111111	2.4517857143	0.151421508	0.848578492	0.4757554462	1.799016163
2809	0	Non-numerical	N	Unaware						54	51	38	42.2	1	1	50.72	37.84	1	1	1	1	18.82	19.76	98	97	1.0204081633	18.04		80.2	69	13.965087282	21	Male	70	165	3-4 days/week	Little to No Experience	No Experience	23.674772656	3	51	3.61	50.72	1.2033333333	0.9945098039	0.0664457942	0.9335542058	0.9129554656
2809	1	Non-numerical	N	Unaware	Yes	1.2				122.8	92	90	72.5	1.716382576	2.260261366	109.968	107.484	2.368421053	1.803921569	2.840486258	2.168138801	18.82	19.76	98.2	89	9.3686354379	16.11	38.25	83.4	70	16.067146283	21	Male	70	165	3-4 days/week	Little to No Experience	No Experience	23.674772656	3	51	31.16	91.64	10.386666667	1.7968627451	0.2537459283	0.7462540717	0.8152834008	1.9357287449
2809	2	Non-numerical	N	Unaware	Yes	1.4	Slow	1.4		129.1	126.61	84	42.8	1.012310606	2.3762194	177.254	117.18	2.210526316	2.48254902	3.096723044	3.494755521	18.82	19.76	97.9	89	9.0909090909	14.79	42.75	83.5	72	13.77245509	21	Male	70	165	3-4 days/week	Little to No Experience	No Experience	23.674772656	3	51	2.49	126.61	0.83	2.4825490196	0.0192873741	0.9807126259	0.7484817814	2.1634615385
2809	3	Non-numerical	N	Unaware	Yes	1.2				108.17	103.97	74	44.7	1.057765152	1.990981042	124.764	89.16	1.947368421	2.038627451	2.356236786	2.459858044	18.82	19.76	97.4	91	6.5708418891	14.13	47.31	80.9	64	20.889987639	21	Male	70	165	3-4 days/week	Little to No Experience	No Experience	23.674772656	3	51	4.2	103.97	1.4	2.038627451	0.0388277711	0.9611722289	0.7150809717	2.3942307692
2809	4	Non-numerical	N	Unaware	Yes	1	Normal	1		101.27	99	58	44.5	1.053267045	1.863979385	101.27	58.2	1.526315789	1.941176471	1.538054968	1.996648265	18.82	19.76	98.1	94	4.1794087666	14.05	49.32	83.2	67	19.471153846	21	Male	70	165	3-4 days/week	Little to No Experience	No Experience	23.674772656	3	51	2.16	99.11	0.72	1.9433333333	0.0213291202	0.9786708798	0.7110323887	2.495951417
2809	5	Non-numerical	N	Unaware	Yes	0.8				90	80	49	45	1.066287879	1.652678078	63.8	38.928	1.289473684	1.568627451	1.028752643	1.257886435	18.82	19.76	97.7	96	1.7400204708	18.86	19.49	85.8	75	12.587412587	21	Male	70	165	3-4 days/week	Little to No Experience	No Experience	23.674772656	3	51	10.04	79.75	3.3466666667	1.5637254902	0.1118164606	0.8881835394	0.9544534413	0.9863360324
2809	6	Non-numerical	N	Unaware	Yes	0.6	Fast	0.6		90	88	55	49.1	1.162405303	1.661512976	52.8	32.808	1.447368421	1.725490196	0.867019027	1.041009464	18.82	19.76	98.2	95	3.2586558045	17.86	37.99	86	77	10.465116279	21	Male	70	165	3-4 days/week	Little to No Experience	No Experience	23.674772656	3	51	2.27	88	0.7566666667	1.7254901961	0.0251467819	0.9748532181	0.9038461538	1.9225708502
2809	7	Non-numerical	N	Unaware	Yes	0.8				79	76	56	51.8	1.225378788	1.454260998	60.712	44.76	1.473684211	1.490196078	1.182875264	1.197003155	18.82	19.76	97.6	95	2.6639344262	14.52	46.99	85	73	14.117647059	21	Male	70	165	3-4 days/week	Little to No Experience	No Experience	23.674772656	3	51	3.12	75.89	1.04	1.4880392157	0.0394886723	0.9605113277	0.7348178138	2.3780364372
3138	0	Non-numerical	M	Unaware						47		32	22	1	1		31.72	1		1		18.34	21.13	99	99	0	18.6	19.02	93.7	91	2.8815368196	18	Female	65	140	1-2 days/week	Little to No Experience	No Experience	23.29696115	0	47							0.880265026	0.9001419782
3138	1	Non-numerical	M	Unaware	Yes	0.8				73		38	18.9	0.856624319	1.557465091		30.048	1.1875		0.947288777		18.34	21.13	98.7	96	2.73556231	18.3	21.95	86.5	75	13.294797688	18	Female	65	140	1-2 days/week	Little to No Experience	No Experience	23.29696115	0	47							0.866067203	1.0388073829
3138	2	Non-numerical	M	Unaware	Yes	0.6	Fast	0.6		70		58	22.5	1.021778584	1.496025779		34.608	1.8125		1.091046658		18.34	21.13	98.5	96	2.538071066	18.23	22.65	86.1	79	8.2462253194	18	Female	65	140	1-2 days/week	Little to No Experience	No Experience	23.29696115	0	47							0.8627543777	1.0719356365
3138	3	Non-numerical	M	Unaware	Yes	0.8				73		29	22.1	1.004537205	1.573791622		23.168	0.90625		0.730390921		18.34	21.13	98.9	95	3.9433771486	17.99	24.599	87.2	80	8.2568807339	18	Female	65	140	1-2 days/week	Little to No Experience	No Experience	23.29696115	0	47							0.8513961193	1.16417416
3138	4	Non-numerical	M	Unaware	Yes	1	Normal	1		68	64	37	19.3	0.875680581	1.458861439	67.91	36.9	1.15625		1.163303909		18.34	21.13	98.7	93	5.7750759878	17.7	23.5	91.5	80	12.568306011	18	Female	65	140	1-2 days/week	Little to No Experience	No Experience	23.29696115	0	47	4.29	63.62		1.3536170213	0.0631718451	0.9368281549	0.837671557	1.1121628017
3138	5	Non-numerical	M	Unaware	Yes	1.2				52	49	41	28.7	1.299909256	1.11084855	59.34	48.648	1.28125		1.533669609		18.34	21.13	98.5	96	2.538071066	17.4	25.81	87.1	78	10.447761194	18	Female	65	140	1-2 days/week	Little to No Experience	No Experience	23.29696115	0	47	2.26	49.45		1.0521276596	0.0437052794	0.9562947206	0.823473734	1.2214860388
3138	6	Non-numerical	M	Unaware	No	1.4	Slow	1.4		72		29	25.1	1.138838475	1.550805585		41.244	0.90625		1.300252207		18.34	21.13	98.5	96	2.538071066	16.7	32.45	81.2	79	2.7093596059	18	Female	65	140	1-2 days/week	Little to No Experience	No Experience	23.29696115	0	47							0.7903454804	1.5357311879
3138	7	Non-numerical	M	Unaware	Yes	1.2				64		42	23.4	1.061705989	1.368850698		50.796	1.3125		1.601387137		18.34	21.13	98.7	94	4.7619047619	16.72	32.14	96.9	83	14.344685243	18	Female	65	140	1-2 days/week	Little to No Experience	No Experience	23.29696115	0	47							0.7912920019	1.5210601041
3789	0	Numerical	C	Aware						38	27	18	54.5	1	1	27.15	17.9	1	1	1	1			99	99	0	19.84	7.34	80.2	62	22.693266833	19	Male	68	153	3-4 days/week	Some Experience	Experience	23.263312703	11	27	11.05	27.15	1.0045454545	1.0055555556	0.2892670157	0.7107329843
3789	1	Numerical	C	Aware	Yes	1.4	Slow	1.4		51	26	13	54.4	0.998714889	1.340314136	36.33	17.85	0.722222222	0.962962963	0.997206704	1.338121547			98.5	97	1.5228426396	18.4	16.78	81.7	70	14.320685435	19	Male	68	153	3-4 days/week	Some Experience	Experience	23.263312703	11	27	25.25	25.95	2.2954545455	0.9611111111	0.4931640625	0.5068359375
3789	2	Numerical	C	Aware	Yes	1.2				62	24	17	81.2	1.490728842	1.632198953	28.8	20.82	0.944444444	0.888888889	1.163128492	1.060773481			98.5	98	0.5076142132	17.41	22.07	81.3	67	17.589175892	19	Male	68	153	3-4 days/week	Some Experience	Experience	23.263312703	11	27	38.35	24	3.4863636364	0.8888888889	0.6150761828	0.3849238172
3789	3	Numerical	C	Aware	Yes	1	Normal	1		75	42	38	64	1.174958693	1.955497382	41.9	37.8	2.111111111	1.555555556	2.111731844	1.543278085			98.9	97	1.921132457	16.68	23.98	76.5	67	12.418300654	19	Male	68	153	3-4 days/week	Some Experience	Experience	23.263312703	11	27	32.8	41.9	2.9818181818	1.5518518519	0.4390896921	0.5609103079
3789	4	Numerical	C	Aware	Yes	0.8				83	22	19	65.8	1.208004406	2.172774869	66.4	15.12	1.055555556	0.814814815	0.844692737	2.445672192			98.6	98	0.6085192698	14.47	30.48	79.6	68	14.572864322	19	Male	68	153	3-4 days/week	Some Experience	Experience	23.263312703	11	27	61.4	21.6	5.5818181818	0.8	0.7397590361	0.2602409639
3789	5	Numerical	C	Aware	Yes	0.6	Fast	0.6		96	25	23	79.1	1.452175509	2.511780105	15.15	14.07	1.277777778	0.925925926	0.78603352	0.55801105			98.5	96	2.538071066	14.95	31.3	81.4	66	18.918918919	19	Male	68	153	3-4 days/week	Some Experience	Experience	23.263312703	11	27	70.7	25.25	6.4272727273	0.9351851852	0.7368421053	0.2631578947
7351	0	Numerical	K	Unaware						44	37	31	40.1	1	1	37.36	31.04	1	1	1	1	18.57	19.82	98	98	0	18.35	23.86	61.2	49	19.934640523	18	Male	75	175	5+ days/week	Lots of Experience	Experience	21.873257969	7	37	6.72	37.36	0.96	1.0097297297	0.1524500907	0.8475499093	0.9258324924	1.2038345106
7351	1	Numerical	K	Unaware	No	0.8				34	24	29	29.7	0.739900249	0.76792196	19.064	23.016	0.935483871	0.648648649	0.741494845	0.510278373	18.57	19.82	98.1	98	0.1019367992	16.97	46.8	59	51	13.559322034	18	Male	75	175	5+ days/week	Lots of Experience	Experience	21.873257969	7	37	10.02	23.83	1.4314285714	0.6440540541	0.2960118168	0.7039881832	0.8562058527	2.3612512614
7351	2	Numerical	K	Unaware	Yes	0.6	Fast	0.6		47	42	35	30.5	0.759850374	1.073275862	25.38	21.24	1.129032258	1.135135135	0.684278351	0.679336188	18.57	19.82	98	97	1.0204081633	15.6	51.2	61.8	53	14.239482201	18	Male	75	175	5+ days/week	Lots of Experience	Experience	21.873257969	7	37	5.01	42.3	0.7157142857	1.1432432432	0.1058972733	0.8941027267	0.7870837538	2.5832492432
7351	3	Numerical	K	Unaware	Yes	0.8				43	36	36	29.8	0.741895262	0.974137931	29.192	28.504	1.161290323	0.972972973	0.918298969	0.78137045	18.57	19.82	98	97	1.0204081633	14.59	51.2	62.5	55	12	18	Male	75	175	5+ days/week	Lots of Experience	Experience	21.873257969	7	37	6.45	36.49	0.9214285714	0.9862162162	0.1502095948	0.8497904052	0.7361251261	2.5832492432
7351	4	Numerical	K	Unaware	Yes	1				53	30	39	33.6	0.838902743	1.205989111	53.16	39.35	1.258064516	0.810810811	1.267719072	1.422912206	18.57	19.82	98	98	0	14.33	51.2	65.4	58	11.314984709	18	Male	75	175	5+ days/week	Lots of Experience	Experience	21.873257969	7	37	23.11	30.05	3.3014285714	0.8121621622	0.4347253574	0.5652746426	0.7230070636	2.5832492432
7351	5	Numerical	K	Unaware	Yes	1.2				57	36	43	56.7	1.412718204	1.289473684	42.78	51.936	1.387096774	0.972972973	1.673195876	1.145074946	18.57	19.82	98	97	1.0204081633	13.75	51.2	68.4	57	16.666666667	18	Male	75	175	5+ days/week	Lots of Experience	Experience	21.873257969	7	37	21.19	35.65	3.0271428571	0.9635135135	0.3728008445	0.6271991555	0.6937436932	2.5832492432
7351	6	Numerical	K	Unaware	Yes	1.4	Slow	1.4		61	48	47	32.1	0.799750623	1.39314882	66.584	65.324	1.516129032	1.297297297	2.104510309	1.782226981	18.57	19.82	97.9	97	0.9193054137	13.67	51.2	62.5	53	15.2	18	Male	75	175	5+ days/week	Lots of Experience	Experience	21.873257969	7	37	13.85	47.56	1.9785714286	1.2854054054	0.2255333008	0.7744666992	0.6897073663	2.5832492432
7351	7	Numerical	K	Unaware	No	1.2				59	43	46	36.4	0.907730673	1.345735027	51.432	55.344	1.483870968	1.162162162	1.782989691	1.376659529	18.57	19.82	97.4	96	1.4373716632	13.98	51.2	63.9	59	7.6682316119	18	Male	75	175	5+ days/week	Lots of Experience	Experience	21.873257969	7	37	16.46	42.86	2.3514285714	1.1583783784	0.277478085	0.722521915	0.7053481332	2.5832492432
8030	0	Non-numerical	B	Unaware						39	27	25	21.5	1	1	26.57	25.1	1	1	1	1	20.35	23.72	98.2	97	1.2219959267	17.16	32.16	72.1	63	12.621359223	18	Male	71	155	5+ days/week	Lots of Experience	Experience	21.617872635	12	27	12.14	26.57	1.0116666667	0.9840740741	0.3136140532	0.6863859468	0.7234401349	1.3558178752
8030	1	Non-numerical	B	Unaware	Yes	0.6	Fast	0.6		32	24	25	21.5	1	0.826143115	14.166	15.018	1	0.888888889	0.598326693	0.533157697	20.35	23.72	98.2	98	0.2036659878	15.92	40.85	72.4	64	11.602209945	18	Male	71	155	5+ days/week	Lots of Experience	Experience	21.617872635	12	27	8.37	23.61	0.6975	0.8744444444	0.2617260788	0.7382739212	0.671163575	1.7221753794
8030	2	Non-numerical	B	Unaware	Yes	0.8				36	23	28	16.2	0.753602975	0.926633945	18.752	22.536	1.12	0.851851852	0.897848606	0.705758374	20.35	23.72	98.1	98	0.1019367992	15.02	44.12	67.6	60	11.24260355	18	Male	71	155	5+ days/week	Lots of Experience	Experience	21.617872635	12	27	12.43	23.44	1.0358333333	0.8681481481	0.346529133	0.653470867	0.6332209106	1.8600337268
8030	3	Non-numerical	B	Unaware	No	1				36	33	23	17.2	0.79869828	0.935158874	32.58	23.25	0.92	1.222222222	0.926294821	1.226194957	20.35	23.72	97.9	97	0.9193054137	14.39	48.14	72.4	60	17.127071823	18	Male	71	155	5+ days/week	Lots of Experience	Experience	21.617872635	12	27	3.62	32.58	0.3016666667	1.2066666667	0.1	0.9	0.6066610455	2.0295109612
8030	4	Non-numerical	B	Unaware	Yes	1.2				50	38	39	17.4	0.807531381	1.290622578	59.952	46.848	1.56	1.407407407	1.866454183	2.256379375	20.35	23.72	96.6	95	1.6563146998	14.02	51.2	62.1	53	14.653784219	18	Male	71	155	5+ days/week	Lots of Experience	Experience	21.617872635	12	27	12.12	37.84	1.01	1.4014814815	0.2425940753	0.7574059247	0.5910623946	2.1585160202
8030	5	Non-numerical	B	Unaware	No	1.4	Slow	1.4		45	32	33	18	0.836355184	1.159390338	44.212	45.752	1.32	1.185185185	1.822788845	1.663981935	20.35	23.72	97	95	2.0618556701	13.68	51.2	64.1	56	12.63650546	18	Male	71	155	5+ days/week	Lots of Experience	Experience	21.617872635	12	27	13.3	31.58	1.1083333333	1.1696296296	0.2963458111	0.7036541889	0.5767284992	2.1585160202
8890	0	Non-numerical	B	Unaware						28	22	22	22.7	1	1	22.2	21.9	1	1	1	1						18.63	18.83				19	Male	73	275	5+ days/week	Some Experience	Experience	36.281474327	6	22	6.15	22.2	1.025	1.0090909091	0.2169312169	0.7830687831
8890	1	Non-numerical	B	Unaware	Yes	0.6	Fast	0.6		39	37	20	21.9	0.964757709	1.365079365	22.44	12.24	0.909090909	1.681818182	0.55890411	1.010810811			98.5	98	0.5076142132	17.12	33.04	70	60	14.285714286	19	Male	73	275	5+ days/week	Some Experience	Experience	36.281474327	6	22	1.3	37.4	0.2166666667	1.7	0.0335917313	0.9664082687
8890	2	Non-numerical	B	Unaware	Yes	0.8				43	40	22	26	1.143171806	1.530864198	32.28	17.232	1	1.818181818	0.786849315	1.454054054			97.9	97	0.9193054137	16.12	43.28	72.7	63	13.342503439	19	Male	73	275	5+ days/week	Some Experience	Experience	36.281474327	6	22	3.05	40.35	0.5083333333	1.8340909091	0.0702764977	0.9297235023
8890	3	Non-numerical	B	Unaware	Yes	1	Normal	1		45	42	31	20.3	0.892070485	1.580246914	41.85	31.35	1.409090909	1.909090909	1.431506849	1.885135135			97.2	96	1.2345679012	14.94	50.51	70.5	62	12.056737589	19	Male	73	275	5+ days/week	Some Experience	Experience	36.281474327	6	22	2.95	41.85	0.4916666667	1.9022727273	0.0658482143	0.9341517857
8890	4	Non-numerical	B	Unaware	Yes	1.2				61	56	46	22.4	0.986784141	2.149911817	73.14	54.66	2.090909091	2.545454545	2.495890411	3.294594595			97.2	96	1.2345679012	13.39	51.2	70.2	65	7.4074074074	19	Male	73	275	5+ days/week	Some Experience	Experience	36.281474327	6	22	4.5	56.45	0.75	2.5659090909	0.073831009	0.926168991
8890	5	Non-numerical	B	Unaware	Yes	1.4	Slow	1.4		63	54	46	25.3	1.114537445	2.23633157	76.02	63.84	2.090909091	2.454545455	2.915068493	3.424324324			97.3	96	1.3360739979	13.49	51.2	79.6	74	7.0351758794	19	Male	73	275	5+ days/week	Some Experience	Experience	36.281474327	6	22	9.1	54.3	1.5166666667	2.4681818182	0.143533123	0.856466877
9068	0	Numerical	L	Unaware						64	45	45	38.5	1	1	44.55	45	1	1	1	1	18.83	22.15	98.7	98	0.7092198582	16.98	33.15	60	51	15		Female	67	140	5+ days/week	Lots of Experience	Experience	21.926856952	19	45	19.9	44.55	1.0473684211	0.99	0.3087664856	0.6912335144	0.7665914221	1.4966139955
9068	1	Numerical	L	Unaware	Yes	1.2				62	58	58	48.7	1.264935065	0.965089216	70.08	69.96	1.288888889	1.288888889	1.554666667	1.573063973	18.83	22.15	98.8	98	0.8097165992	16.94	33.79	57.7	51	11.611785095		Female	67	140	5+ days/week	Lots of Experience	Experience	21.926856952	19	45	3.8	58.4	0.2	1.2977777778	0.0610932476	0.9389067524	0.764785553	1.5255079007
9068	2	Numerical	L	Unaware	Yes	1.4	Slow	1.4		69	45	66	64.4	1.672727273	1.075252133	62.3	92.26	1.466666667	1	2.050222222	1.398428732	18.83	22.15	98.5	95	3.5532994924	15.01	44.77	56.4	52	7.8014184397		Female	67	140	5+ days/week	Lots of Experience	Experience	21.926856952	19	45	24.8	44.5	1.3052631579	0.9888888889	0.3578643579	0.6421356421	0.6776523702	2.0212189616
9068	3	Numerical	L	Unaware	Yes	1.2				63	46	49	55.5	1.441558442	0.975950349	54.6	58.8	1.088888889	1.022222222	1.306666667	1.225589226	18.83	22.15	97.8	96	1.8404907975	13.89	51.2	58	54	6.8965517241		Female	67	140	5+ days/week	Lots of Experience	Experience	21.926856952	19	45	17.4	45.5	0.9157894737	1.0111111111	0.2766295707	0.7233704293	0.6270880361	2.3115124153
9068	4	Numerical	L	Unaware	Yes	1	Normal	1		64	51	51	64	1.662337662	0.999224205	64.4	50.9	1.133333333	1.133333333	1.131111111	1.445566779	18.83	22.15	97.7	96	1.7400204708	13.49	51.2	59	56	5.0847457627		Female	67	140	5+ days/week	Lots of Experience	Experience	21.926856952	19	45	13.1	51.3	0.6894736842	1.14	0.2034161491	0.7965838509	0.6090293454	2.3115124153
9068	5	Numerical	L	Unaware	Yes	0.8				68	52	50	55.9	1.450649351	1.058960434	41.76	39.68	1.111111111	1.155555556	0.881777778	0.937373737	18.83	22.15	99	99	0	13.21	51.2	58	50	13.793103448		Female	67	140	5+ days/week	Lots of Experience	Experience	21.926856952	19	45	16.05	52.2	0.8447368421	1.16	0.2351648352	0.7648351648	0.5963882619	2.3115124153
9068	6	Numerical	L	Unaware	No	0.6	Fast	0.6		83	61	67	52.1	1.353246753	1.280837859	36.81	40.47	1.488888889	1.355555556	0.899333333	0.826262626	18.83	22.15	98.4	97	1.4227642276	12.87	51.2	54.9	52	5.2823315118		Female	67	140	5+ days/week	Lots of Experience	Experience	21.926856952	19	45	21.2	61.35	1.1157894737	1.3633333333	0.2568140521	0.7431859479	0.5810383747	2.3115124153
9068	7	Numerical	L	Unaware	Yes	0.8				70	43	58	59.3	1.538961039	1.086113266	34.32	46.08	1.288888889	0.955555556	1.024	0.77037037	18.83	22.15	98.4	94	4.4715447154	12.71	51.2	56.7	50	11.816578483		Female	67	140	5+ days/week	Lots of Experience	Experience	21.926856952	19	45	27.1	42.9	1.4263157895	0.9533333333	0.3871428571	0.6128571429	0.5738148984	2.3115124153
9730	0	Non-numerical	F	Unaware						42	31	31	29.8	1	1	30.65	31.2	1	1	1	1			97.8	97	0.81799591	18.69	24.88	72.7	63	13.342503439	19	Male	68	143	5+ days/week	Lots of Experience	Experience	21.742834749	11	31	11.5	30.65	1.0454545455	0.9887096774	0.2728351127	0.7271648873
9730	1	Non-numerical	F	Unaware	Yes	0.6	Fast	0.6		40	34	28	29.4	0.988235294	0.953736655	20.52	16.53	0.903225806	1.096774194	0.529807692	0.66949429			97.8	97	0.81799591	21.65	21.88	70.6	62	12.181303116	19	Male	68	143	5+ days/week	Lots of Experience	Experience	21.742834749	11	31	6	34.2	0.5454545455	1.1032258065	0.1492537313	0.8507462687
9730	2	Non-numerical	F	Unaware	Yes	0.8				41	31	30	35.4	1.189915966	0.96797153	24.44	24.32	0.967741935	1	0.779487179	0.797389886			97.8	97	0.81799591	17.41	36.75	70.6	62	12.181303116	19	Male	68	143	5+ days/week	Lots of Experience	Experience	21.742834749	11	31	10.25	30.55	0.9318181818	0.985483871	0.2512254902	0.7487745098
9730	3	Non-numerical	F	Unaware	Yes	1	Normal	1		42	41	32	33.9	1.139495798	1.005931198	40.64	31.95	1.032258065	1.322580645	1.024038462	1.32593801			98.1	97	1.121304791	17.03	41.45	67.2	61	9.2261904762	19	Male	68	143	5+ days/week	Lots of Experience	Experience	21.742834749	11	31	1.76	40.64	0.16	1.3109677419	0.041509434	0.958490566
9730	4	Non-numerical	F	Unaware	Yes	1.2				52	49	42	32.7	1.099495798	1.22396204	61.908	50.28	1.35483871	1.580645161	1.611538462	2.019836868			98.3	98	0.3051881994	16.64	44.88	70.7	62	12.305516266	19	Male	68	143	5+ days/week	Lots of Experience	Experience	21.742834749	11	31	2.36	49.23	0.2145454545	1.5880645161	0.0457452995	0.9542547005
9730	5	Non-numerical	F	Unaware	Yes	1.4	Slow	1.4		52	50	45	32.6	1.09512605	1.240332147	70	63.448	1.451612903	1.612903226	2.033589744	2.283849918			98.1	98	0.1019367992	16.8	46.4	70.7	64	9.4766619519	19	Male	68	143	5+ days/week	Lots of Experience	Experience	21.742834749	11	31	2.28	50	0.2072727273	1.6129032258	0.0436113236	0.9563886764
1036	0	Numerical	O	Unaware		1	Normal	1		30	14	22	48.3	1	1	13.79	21.98	1	1	1	1	19.26	15.87	97.9	97	0.9193054137	19.3	12.37	87.3	75	14.089347079					Unknown	Unknown	Unknown		16	14	15.95	13.79	0.996875	0.985	0.5363147276	0.4636852724	1.2161310649	0.779458097
1036	1	Numerical	O	Unaware	Yes	0.6	Fast	0.6		39	23	30	43.8	0.907622204	1.31203766	13.524	18.156	1.363636364	1.642857143	0.826023658	0.98071066	19.26	15.87	97.8	97	0.81799591	17.82	24.99	84.7	80	5.5489964581					Unknown	Unknown	Unknown		16	14	16.48	22.54	1.03	1.61	0.4223475141	0.5776524859	1.1228733459	1.5746691871
1036	2	Numerical	O	Unaware	Yes	0.8				48	27	35	57.7	1.195940348	1.608944183	21.704	27.656	1.590909091	1.928571429	1.258234759	1.573894126	19.26	15.87	97.3	96	1.3360739979	16.45	33.83	83.5	76	8.9820359281					Unknown	Unknown	Unknown		16	14	20.72	27.13	1.295	1.9378571429	0.4330198537	0.5669801463	1.0365469439	2.1316950221
1036	3	Numerical	O	Unaware	Yes	1	Normal	1		39	25	26	61.4	1.271333886	1.297915266	24.76	26.48	1.181818182	1.785714286	1.204731574	1.795503988	19.26	15.87	96.9	95	1.9607843137	15.89	35.84	83.4	72	13.669064748					Unknown	Unknown	Unknown		16	14	13.84	24.76	0.865	1.7685714286	0.3585492228	0.6414507772	1.0012602394	2.2583490863
1036	4	Numerical	O	Unaware	Yes	0.8				50	29	42	94.2	1.951118476	1.694014795	40.304	33.2	1.909090909	2.071428571	1.510464058	2.922697607	19.26	15.87	97.4	94	3.4907597536	15.4	38.96	82.7	72	12.938331318					Unknown	Unknown	Unknown		16	14	20.98	29.4	1.31125	2.1	0.4164350933	0.5835649067	0.970384373	2.4549464398
1036	5	Numerical	O	Unaware	Yes	1	Normal	1		46	39	32	82.4	1.706296603	1.547410894	38.82	31.62	1.454545455	2.785714286	1.438580528	2.815083394	19.26	15.87	97.5	94	3.5897435897	14.97	41.61	87.1	73	16.188289323					Unknown	Unknown	Unknown		16	14	7.2	38.82	0.45	2.7728571429	0.1564537158	0.8435462842	0.943289225	2.6219281664
1036	6	Numerical	O	Unaware	Yes	1.2				54	39	37	78	1.614540182	1.829858776	46.26	44.64	1.681818182	2.785714286	2.030937216	3.354604786	19.26	15.87	97.5	96	1.5384615385	14.79	43.8	82.8	74	10.628019324					Unknown	Unknown	Unknown		16	14	15.87	38.55	0.991875	2.7535714286	0.2916207277	0.7083792723	0.9319470699	2.7599243856
1036	7	Numerical	O	Unaware	Yes	1.4	Slow	1.4		50	24	29	84.7	1.754349627	1.676866174	34.244	40.698	1.318181818	1.714285714	1.851592357	2.483248731	19.26	15.87	96.9	95	1.9607843137	14.27	47.25	81.9	73	10.866910867					Unknown	Unknown	Unknown		16	14	25.41	24.46	1.588125	1.7471428571	0.5095247644	0.4904752356	0.8991808444	2.97731569
3971	0	Numerical	P	Unaware	Yes	1				46	30	43	32.2	1	1	29.59	42.89	1	1	1	1	16.84	39.06	96.7	95	1.7580144778	16.62	35.3	71.6	66	7.8212290503	18	Male	70	138	5+ days/week	Some Experience	Experience	19.800718948	16	30	16	29.59	1	0.9863333333	0.3509541566	0.6490458434	0.425499232	0.9037378392
3971	1	Numerical	P	Unaware	Yes	1.4	Slow	1.4		43	20	35	31.5	0.977018634	0.938802369	27.3	48.86	0.813953488	0.666666667	1.139193285	0.92260899	16.84	39.06	97.8	95	2.8629856851	15.99	40.82	69.9	63	9.8712446352	18	Male	70	138	5+ days/week	Some Experience	Experience	19.800718948	16	30	23.3	19.5	1.45625	0.65	0.5443925234	0.4556074766	0.4093701997	1.0450588838
3971	2	Numerical	P	Unaware	Yes	1.2				42	33	33	31.5	0.978881988	0.911164729	39.984	40.164	0.76744186	1.1	0.936442061	1.35126732	16.84	39.06	96.9	96	0.9287925697	15.84	39.66	65	59	9.2307692308	18	Male	70	138	5+ days/week	Some Experience	Experience	19.800718948	16	30	8.22	33.32	0.51375	1.1106666667	0.1978815599	0.8021184401	0.4055299539	1.0153609831
3971	3	Numerical	P	Unaware	Yes	1	Normal	1		48	32	35	31.4	0.974223602	1.054617241	31.83	35.35	0.813953488	1.066666667	0.824201446	1.07570125	16.84	39.06	95	90	5.2631578947	14.63	44.47	66.3	55	17.043740573	18	Male	70	138	5+ days/week	Some Experience	Experience	19.800718948	16	30	16.25	31.83	1.015625	1.061	0.3379783694	0.6620216306	0.3745519713	1.1385048643
3971	4	Numerical	P	Unaware	Yes	1.2				43	26	40	31.9	0.991614907	0.934196096	51.108	47.628	0.930232558	0.866666667	1.110468641	1.727205137	16.84	39.06	95.2	93	2.3109243697	14.28	45.61	67.4	62	8.0118694362	18	Male	70	138	5+ days/week	Some Experience	Experience	19.800718948	16	30	16.55	26.04	1.034375	0.868	0.3885888706	0.6114111294	0.3655913978	1.1676907322
3971	5	Numerical	P	Unaware	Yes	1	Normal	1		47	34	36	30.8	0.957763975	0.969730204	34.01	35.58	0.837209302	1.133333333	0.829564001	1.149374789	16.84	39.06	97.6	96	1.6393442623	13.73	46.83	67.5	60	11.111111111	18	Male	70	138	5+ days/week	Some Experience	Experience	19.800718948	16	30	12.99	34.01	0.811875	1.1336666667	0.2763829787	0.7236170213	0.3515104967	1.1989247312
3971	6	Numerical	P	Unaware	Yes	0.8				53	46	45	31.2	0.96863354	1.168238649	36.688	35.824	1.046511628	1.533333333	0.835252973	1.239878337	16.84	39.06	97.7	93	4.8106448311	13.17	48.68	61.4	60	2.2801302932	18	Male	70	138	5+ days/week	Some Experience	Experience	19.800718948	16	30	7.4	45.86	0.4625	1.5286666667	0.1389410439	0.8610589561	0.3371735791	1.2462877624
3971	7	Numerical	P	Unaware	Yes	0.6	Fast	0.6		39	31	34	31.2	0.968012422	0.855889449	18.408	20.262	0.790697674	1.033333333	0.472417813	0.622102062	16.84	39.06	97.2	97	0.2057613169	12.34	51.2	60.5	54	10.743801653	18	Male	70	138	5+ days/week	Some Experience	Experience	19.800718948	16	30	8.34	30.68	0.52125	1.0226666667	0.2137365454	0.7862634546	0.3159242192	1.3108038914
6216	0	Non-numerical	Q	Unaware		1	Normal	1		99.9	35	78	30.4	1	1	34.5	78.38	1	1	1	1	16.63	28.14	98.6	94.5	4.1582150101	17.54	26.82	108.9	90	17.355371901	21	Male	70	185	3-4 days/week	Some Experience	Experience	26.544442068	64.9	35	65.4	34.5	1.0077041602	0.9857142857	0.6546546547	0.3453453453	0.6233120114	0.9530916844
6216	1	Non-numerical	Q	Unaware	Yes	0.6	Fast	0.6		109.89	23	87	26.6	0.874794069	1.1	13.734	52.044	1.115384615	0.657142857	0.663995917	0.398086957	16.63	28.14	98.2	93	5.2953156823	16.47	31.33	100.7	87	13.604766634	21	Male	70	185	3-4 days/week	Some Experience	Experience	26.544442068	64.9	35	87	22.89	1.3405238829	0.654	0.7917007917	0.2082992083	0.5852878465	1.1133617626
6216	2	Non-numerical	Q	Unaware	Yes	0.8				163.33	11	138.12	26.9	0.886326194	1.634934935	8.864	110.496	1.770769231	0.314285714	1.409747385	0.256927536	16.63	28.14	97.7	92	5.8341862845	16.53	30.44	100.7	92	8.6395233366	21	Male	70	185	3-4 days/week	Some Experience	Experience	26.544442068	64.9	35	152.25	11.08	2.3459167951	0.3165714286	0.9321618809	0.0678381191	0.5874200426	1.0817341862
6216	3	Non-numerical	Q	Unaware	Yes	1	Normal	1		124.32	10	101.04	28.3	0.930807249	1.244444444	10.4	101.04	1.295384615	0.285714286	1.289104363	0.301449275	16.63	28.14	98.3	94	4.3743641913	17.1	27.27	100.5	90	10.447761194	21	Male	70	185	3-4 days/week	Some Experience	Experience	26.544442068	64.9	35	113.92	10.4	1.7553158706	0.2971428571	0.9163449163	0.0836550837	0.6076759062	0.9690831557
6216	4	Non-numerical	Q	Unaware	Yes	0.8				122.35	23	106.86	26.7	0.87907743	1.224724725	97.88	85.488	1.37	0.657142857	1.0906864	2.837101449	16.63	28.14	96.9	94	2.9927760578	16.68	29.22	100	82	18	21	Male	70	185	3-4 days/week	Some Experience	Experience	26.544442068	64.9	35	98.99	23.36	1.5252696456	0.6674285714	0.8090723335	0.1909276665	0.592750533	1.0383795309
6216	5	Non-numerical	Q	Unaware	Yes	1	Normal	1		144.26	13	107.38	29.6	0.974629325	1.444044044	12.57	107.38	1.376666667	0.371428571	1.369992345	0.364347826	16.63	28.14	97	94	3.0927835052	16.47	30.18	102.9	92	10.592808552	21	Male	70	185	3-4 days/week	Some Experience	Experience	26.544442068	64.9	35	131.69	12.57	2.0291217257	0.3591428571	0.9128656592	0.0871343408	0.5852878465	1.0724946695
6216	6	Non-numerical	Q	Unaware	Yes	1.2				120.09	13	104.96	31	1.021087315	1.202102102	15.216	125.952	1.345641026	0.362285714	1.606940546	0.441043478	16.63	28.14	97.9	93	5.0051072523	15.97	32.52	103.2	93	9.8837209302	21	Male	70	185	3-4 days/week	Some Experience	Experience	26.544442068	64.9	35	107.41	12.68	1.6550077042	0.3622857143	0.8944125239	0.1055874761	0.5675195451	1.1556503198
6216	7	Non-numerical	Q	Unaware	Yes	1.4	Slow	1.4		139.475	19	117.325	29.6	0.973970346	1.396146146	26.145	164.255	1.504166667	0.542857143	2.095623884	0.757826087	16.63	28.14	98.3	93	5.3916581892	16.04	31.89	99.8	90	9.8196392786	21	Male	70	185	3-4 days/week	Some Experience	Experience	26.544442068	64.9	35	120.8	18.675	1.8613251156	0.5335714286	0.8661050367	0.1338949633	0.5700071073	1.1332622601
2952	0	Non-numerical	R	Aware		1	Normal	1		35	26	13	33.3	1	1	25.92	12.64	1	1	1	1	17.54	29.14	99	99	0	17.36	28.83	63.3	58	8.3728278041	21	Female	65	140	1-2 days/week	Some Experience	Experience	23.29696115	9	26	8.62	25.92	0.9577777778	0.9969230769	0.2495657209	0.7504342791	0.5957446809	0.9893617021
2952	1	Non-numerical	R	Aware	Yes	1.4	Fast	0.6		40	15	22	35.4	1.062387522	1.163867979	21	31.164	1.692307692	0.576923077	2.465506329	0.810185185	17.54	29.14	98.8	98	0.8097165992	17.12	32.66	69.3	62	10.533910534	21	Female	65	140	1-2 days/week	Some Experience	Experience	23.29696115	9	26	25.2	15	2.8	0.5769230769	0.6268656716	0.3731343284	0.5875085793	1.1207961565
2952	2	Non-numerical	R	Aware	Yes	1.2				42	16	13	37.4	1.122675465	1.229299363	18.792	16.08	1	0.615384615	1.272151899	0.725	17.54	29.14	98.8	98	0.8097165992	15.93	39.36	70.4	63	10.511363636	21	Female	65	140	1-2 days/week	Some Experience	Experience	23.29696115	9	26	26.8	15.66	2.9777777778	0.6023076923	0.6311822892	0.3688177108	0.5466712423	1.3507206589
2952	3	Non-numerical	R	Aware	Yes	1	Normal	1		51	12	40	42.4	1.271445711	1.46641575	11.73	39.54	3.076923077	0.461538462	3.128164557	0.452546296	17.54	29.14	98.6	97	1.6227180527	15.3	42.27	81.6	64	21.568627451	21	Female	65	140	1-2 days/week	Some Experience	Experience	23.29696115	9	26	38.92	11.73	4.3244444444	0.4511538462	0.7684106614	0.2315893386	0.5250514756	1.4505833905
2952	4	Non-numerical	R	Aware	Yes	1.2				47	11	41	34.2	1.024595081	1.371453387	56.844	48.912	3.153846154	0.423076923	3.869620253	2.193055556	17.54	29.14	98.2	95	3.2586558045	15.1	42.29	61.7	57	7.6175040519	21	Female	65	140	1-2 days/week	Some Experience	Experience	23.29696115	9	26	36.25	11.12	4.0277777778	0.4276923077	0.7652522694	0.2347477306	0.5181880577	1.4512697323
2952	5	Non-numerical	R	Aware	Yes	1	Normal	1		53	27	45	33	0.98890222	1.520845397	27.4	45.27	3.461538462	1.038461538	3.581487342	1.057098765	17.54	29.14	97.9	96	1.9407558733	14.59	44.39	60.4	56	7.2847682119	21	Female	65	140	1-2 days/week	Some Experience	Experience	23.29696115	9	26	25.13	27.4	2.7922222222	1.0538461538	0.4783932991	0.5216067009	0.5006863418	1.5233356211
2952	6	Non-numerical	R	Aware	Yes	0.8				64	30	41	31.4	0.941511698	1.859583092	23.624	32.96	3.153846154	1.153846154	2.607594937	0.911419753	17.54	29.14	98	97	1.0204081633	14.08	48.06	60.4	53	12.251655629	21	Female	65	140	1-2 days/week	Some Experience	Experience	23.29696115	9	26	34.7	29.53	3.8555555556	1.1357692308	0.540245991	0.459754009	0.4831846259	1.6492793411
2952	7	Non-numerical	R	Aware	No	0.6	Fast	0.6		75	25	45	35.7	1.069286143	2.166473654	15.294	26.754	3.461538462	0.961538462	2.116613924	0.590046296	17.54	29.14	98	94	4.0816326531	13.67	49.2	62	58	6.4516129032	21	Female	65	140	1-2 days/week	Some Experience	Experience	23.29696115	9	26	49.34	25.49	5.4822222222	0.9803846154	0.6593612188	0.3406387812	0.4691146191	1.6884008236
1946	0	Non-numerical	Q	Aware		1	Normal	1		13	5	13	28.9	1	1	5.1	12.8	1	1	1	1	19.96	10.94	98.2	98	0.2036659878	20.6	3.6	83.9	76	9.4159713945	19	Female	60	120	1-2 days/month	Little to No Experience	No Experience	23.435633538	8	5	7.7	5.1	0.9625	1.02	0.6015625	0.3984375	1.8829981718	0.3290676417
1946	1	Non-numerical	Q	Aware	Yes	0.6	Fast	0.6		31	23	15	59.6	2.062283737	2.4453125	13.98	8.82	4.568627451	1.1484375	2.741176471	0.6890625	19.96	10.94	98.3	98	0.3051881994	14.5	19.36	83.4	77	7.6738609113	19	Female	60	120	1-2 days/month	Little to No Experience	No Experience	23.435633538	8	5	8	23.3	1	4.66	0.2555910543	0.7444089457	1.3254113346	1.7696526508
1946	2	Non-numerical	Q	Aware	Yes	0.8				30	24	21	65.6	2.268858131	2.3515625	19.12	16.72	4.68627451	1.6328125	3.749019608	1.30625	19.96	10.94	98.2	97	1.2219959267	19.96	15.08	84.1	71	15.576694411	19	Female	60	120	1-2 days/month	Little to No Experience	No Experience	23.435633538	8	5	6.2	23.9	0.775	4.78	0.2059800664	0.7940199336	1.8244972578	1.3784277879
1946	3	Non-numerical	Q	Aware	Yes	1	Normal	1		45	41	11	70.5	2.439446367	3.55078125	41.1	11.35	8.058823529	0.88671875	8.058823529	0.88671875	19.96	10.94	97.6	96	1.6393442623	17.92	22.93	82.7	69	16.565900846	19	Female	60	120	1-2 days/month	Little to No Experience	No Experience	23.435633538	8	5	4.35	41.1	0.54375	8.22	0.095709571	0.904290429	1.6380255941	2.0959780622
1946	4	Non-numerical	Q	Aware	Yes	0.8				46	38	18	83.6	2.892733564	3.59765625	36.84	14.2	7.519607843	1.38671875	7.223529412	1.109375	19.96	10.94	97.7	97	0.7164790174	17.3	26.42	80.9	69	14.709517923	19	Female	60	120	1-2 days/month	Little to No Experience	No Experience	23.435633538	8	5	7.7	38.35	0.9625	7.67	0.1672095548	0.8327904452	1.5813528336	2.4149908592
1946	5	Non-numerical	Q	Aware	Yes	1	Normal	1		48	45	12	72	2.491349481	3.7578125	44.65	12.2	8.754901961	0.953125	8.754901961	0.953125	19.96	10.94	96.9	93	4.0247678019	16.7	28.7	82.3	71	13.730255164	19	Female	60	120	1-2 days/month	Little to No Experience	No Experience	23.435633538	8	5	3.45	44.65	0.43125	8.93	0.0717255717	0.9282744283	1.5265082267	2.6234003656
1946	6	Non-numerical	Q	Aware	Yes	1.2				42	38	30	70	2.423183391	3.2421875	45.48	35.58	7.431372549	2.31640625	8.917647059	2.7796875	19.96	10.94	96	93	3.125	16.9	29.11	80.5	68	15.527950311	19	Female	60	120	1-2 days/month	Little to No Experience	No Experience	23.435633538	8	5	3.6	37.9	0.45	7.58	0.086746988	0.913253012	1.5447897623	2.6608775137
1946	7	Non-numerical	Q	Aware	Yes	1.4	Slow	1.4		41	38	30	70.7	2.446366782	3.23046875	53.83	42.35	7.539215686	2.36328125	10.55490196	3.30859375	19.96	10.94	93	93	0	16.78	28.9	74	73	1.3513513514	19	Female	60	120	1-2 days/month	Little to No Experience	No Experience	23.435633538	8	5	2.9	38.45	0.3625	7.69	0.0701330109	0.9298669891	1.533820841	2.6416819013
7501	0	Numerical	U	Unaware		1	Normal	1		37	28	27	37.6	1	1	28	26.85	1	1	1	1	17.86	35.3	98.3	98	0.3051881994	17.86	35.3	82.1	66	19.610231425	21	Male	68	178	5+ days/week	Little to No Experience	No Experience	27.064507589	9	28	9.15	28	1.0166666667	1	0.2462987887	0.7537012113	0.5059490085	1
7501	1	Numerical	U	Unaware	Yes	1.4	Slow	1.4		60	55	45	38.3	1.018617021	1.605652759	77.63	62.86	1.980357143	1.672253259	2.7725	2.341154562	17.86	35.3	98.5	98	0.5076142132	17.11	43.06	82	63	23.170731707	21	Male	68	178	5+ days/week	Little to No Experience	No Experience	27.064507589	9	28	4.2	55.45	0.4666666667	1.9803571429	0.0704107293	0.9295892707	0.4847025496	1.2198300283
7501	2	Numerical	U	Unaware	Yes	1.2				56	41	56	38.3	1.017287234	1.493943472	49.5	66.6	1.473214286	2.067039106	1.767857143	2.480446927	17.86	35.3	98.1	97	1.121304791	16.36	50.62	78.3	65	16.985951469	21	Male	68	178	5+ days/week	Little to No Experience	No Experience	27.064507589	9	28	14.25	41.25	1.5833333333	1.4732142857	0.2567567568	0.7432432432	0.4634560907	1.4339943343
7501	3	Numerical	U	Unaware	Yes	1	Normal	1		49	44	39	37.9	1.007978723	1.320323015	43.65	39.3	1.558928571	1.463687151	1.558928571	1.463687151	17.86	35.3	97.9	96	1.9407558733	16.19	54.93	72.1	61	15.395284327	21	Male	68	178	5+ days/week	Little to No Experience	No Experience	27.064507589	9	28	5.4	43.65	0.6	1.5589285714	0.1100917431	0.8899082569	0.4586402266	1.5560906516
7501	4	Numerical	U	Unaware	Yes	1.2				54	49	42	36.1	0.960106383	1.452220727	64.74	50.28	1.753571429	1.560521415	2.312142857	1.872625698	17.86	35.3	97.7	97	0.7164790174	15.17	58.7	74.4	65	12.634408602	21	Male	68	178	5+ days/week	Little to No Experience	No Experience	27.064507589	9	28	4.85	49.1	0.5388888889	1.7535714286	0.0898980538	0.9101019462	0.4297450425	1.6628895184
7501	5	Numerical	U	Unaware	Yes	1	Normal	1		45	37	33	39	1.037234043	1.197846568	37.35	33.15	1.333928571	1.234636872	1.333928571	1.234636872	17.86	35.3	97.7	97	0.7164790174	15.2	59.6	83	64	22.891566265	21	Male	68	178	5+ days/week	Little to No Experience	No Experience	27.064507589	9	28	7.15	37.35	0.7944444444	1.3339285714	0.1606741573	0.8393258427	0.4305949008	1.6883852691
7501	6	Numerical	U	Unaware	Yes	1.2				49	35	39	34.7	0.92287234	1.31628533	42.24	46.5	1.257142857	1.44320298	1.508571429	1.731843575	17.86	35.3	97.6	96	1.6393442623	15.48	59.05	78.7	73	7.2426937738	21	Male	68	178	5+ days/week	Little to No Experience	No Experience	27.064507589	9	28	13.7	35.2	1.5222222222	1.2571428571	0.2801635992	0.7198364008	0.4385269122	1.6728045326
7501	7	Numerical	U	Unaware	Yes	1.4				45	39	28	35.2	0.934840426	1.199192463	54.18	39.41	1.382142857	1.048417132	1.935	1.467783985	17.86	35.3	97.5	96	1.5384615385	15.28	59.04	81.5	69	15.337423313	21	Male	68	178	5+ days/week	Little to No Experience	No Experience	27.064507589	9	28	5.85	38.7	0.65	1.3821428571	0.1313131313	0.8686868687	0.4328611898	1.6725212465
6300	0	Numerical	O	Unaware		1	Normal	1		29	16	24	26.1	1	1	16.3	24.06	1	1	1	1	19.01	21.7	96.1	88	8.4287200832	19.01	21.7	64.7	54	16.537867079	21	Female	65	120	3-4 days/week	Little to No Experience	No Experience	19.968823843	13	16	12.74	16.3	0.98	1.01875	0.4387052342	0.5612947658	0.8760368664	1
6300	1	Numerical	O	Unaware	Yes	0.6	Fast	0.6		55	50	30	27.1	1.039050536	1.893939394	29.844	18.072	3.051533742	1.251870324	1.830920245	0.751122195	19.01	21.7	98.5	96	2.538071066	17.62	34.86	71	54	23.943661972	21	Female	65	120	3-4 days/week	Little to No Experience	No Experience	19.968823843	13	16	5.26	49.74	0.4046153846	3.10875	0.0956363636	0.9043636364	0.8119815668	1.6064516129
6300	2	Numerical	O	Unaware	Yes	0.8				60	53	29	23.3	0.892036753	2.055785124	42.16	22.928	3.233128834	1.191188695	2.586503067	0.952950956	19.01	21.7	98.9	98	0.9100101112	16.98	39.12	67.1	57	15.052160954	21	Female	65	120	3-4 days/week	Little to No Experience	No Experience	19.968823843	13	16	7	52.7	0.5384615385	3.29375	0.1172529313	0.8827470687	0.7824884793	1.802764977
6300	3	Numerical	O	Unaware	Yes	1	Normal	1		52	44	19	24.4	0.93338438	1.787878788	44.02	19.44	2.700613497	0.80798005	2.700613497	0.80798005	19.01	21.7	98.8	97	1.8218623482	16.73	41.11	71.7	56	21.89679219	21	Female	65	120	3-4 days/week	Little to No Experience	No Experience	19.968823843	13	16	7.9	44.02	0.6076923077	2.75125	0.1521571649	0.8478428351	0.7709677419	1.8944700461
6300	4	Numerical	O	Unaware	Yes	0.8				58	53	47	23.1	0.882848392	1.983471074	46.08	37.52	3.260122699	1.949293433	2.826993865	1.559434746	19.01	21.7	98.6	93	5.6795131846	16.25	42.81	71.4	62	13.165266106	21	Female	65	120	3-4 days/week	Little to No Experience	No Experience	19.968823843	13	16	4.46	53.14	0.3430769231	3.32125	0.0774305556	0.9225694444	0.7488479263	1.9728110599
6300	5	Numerical	O	Unaware	Yes	1	Normal	1		56	48	47	21.2	0.810872894	1.936639118	48.38	47.26	2.96809816	1.964256027	2.96809816	1.964256027	19.01	21.7	98	94	4.0816326531	16.1	43.33	76	63	17.105263158	21	Female	65	120	3-4 days/week	Little to No Experience	No Experience	19.968823843	13	16	7.86	48.38	0.6046153846	3.02375	0.1397581792	0.8602418208	0.7419354839	1.9967741935
6300	6	Numerical	O	Unaware	Yes	1.2				54	50		22	0.842266462	1.85261708	59.424		3.03803681		3.645644172		19.01	21.7	98.4	98	0.406504065	16.08	43.34	59.1	54	8.6294416244	21	Female	65	120	3-4 days/week	Little to No Experience	No Experience	19.968823843	13	16	4.28	49.52	0.3292307692	3.095	0.0795539033	0.9204460967	0.7410138249	1.997235023
6300	7	Numerical	O	Unaware	Yes	1.4	Slow	1.4		56	45	44	22.5	0.860643185	1.939393939	62.72	61.74	2.748466258	1.832917706	3.847852761	2.566084788	19.01	21.7	98.3	92	6.4089521872	15.96	43.6	76	64	15.789473684	21	Female	65	120	3-4 days/week	Little to No Experience	No Experience	19.968823843	13	16	11.52	44.8	0.8861538462	2.8	0.2045454545	0.7954545455	0.735483871	2.0092165899
5057	0	Numerical	U	Aware		1	Normal	1		64	58	49	26.9	1	1	58.25	48.6	1	1	1	1	19.64	29.41	96.1	88	8.4287200832	19.22	22.46	64.7	54	16.537867079	20	Male	72	170	3-4 days/week	Lots of Experience	Experience	23.055889476	6	58	5.75	58.25	0.9583333333	1.0043103448	0.08984375	0.91015625	0.6535192112	0.7636858211
5057	1	Numerical	U	Aware	Yes	1.4	Slow	1.4		84	76	65	24.6	0.914498141	1.31875	106.82	91.56	1.309871245	1.345679012	1.833819742	1.883950617	19.64	29.41	98.5	96	2.538071066	17.14	39.88	71	54	23.943661972	20	Male	72	170	3-4 days/week	Lots of Experience	Experience	23.055889476	6	58	8.1	76.3	1.35	1.3155172414	0.095971564	0.904028436	0.5827949677	1.3560013601
5057	2	Numerical	U	Aware	Yes	1.2				104.35	88	84	24.6	0.914498141	1.63046875	105.72	101.1	1.512446352	1.733539095	1.814935622	2.080246914	19.64	29.41	98.9	98	0.9100101112	16.05	46.14	67.1	57	15.052160954	20	Male	72	170	3-4 days/week	Lots of Experience	Experience	23.055889476	6	58	16.25	88.1	2.7083333333	1.5189655172	0.1557259224	0.8442740776	0.545732744	1.5688541312
5057	3	Numerical	U	Aware	Yes	1	Normal	1		102.39	85	83	24.8	0.921933086	1.59984375	85.45	82.75	1.46695279	1.702674897	1.46695279	1.702674897	19.64	29.41	98.8	97	1.8218623482	14.98	52.97	71.7	56	21.89679219	20	Male	72	170	3-4 days/week	Lots of Experience	Experience	23.055889476	6	58	16.94	85.45	2.8233333333	1.4732758621	0.1654458443	0.8345541557	0.509350561	1.8010880653
5057	4	Numerical	U	Aware	Yes	1.2				118.2	78	79	24.6	0.914498141	1.846875	141.84	94.8	1.339055794	1.625514403	2.435021459	1.950617284	19.64	29.41	98.6	93	5.6795131846	14.97	54.08	71.4	62	13.165266106	20	Male	72	170	3-4 days/week	Lots of Experience	Experience	23.055889476	6	58	40.2	78	6.7	1.3448275862	0.3401015228	0.6598984772	0.5090105406	1.8388303298
5057	5	Numerical	U	Aware	Yes	1	Normal	1		81	75	74	24.3	0.903345725	1.2703125	75.2	73.8	1.290987124	1.518518519	1.290987124	1.518518519	19.64	29.41	98	95	3.0612244898	13.95	55.45	76	63	17.105263158	20	Male	72	170	3-4 days/week	Lots of Experience	Experience	23.055889476	6	58	6.1	75.2	1.0166666667	1.2965517241	0.0750307503	0.9249692497	0.4743284597	1.8854131248
5057	6	Numerical	U	Aware	Yes	1.2				82	70	69	27.4	1.018587361	1.2796875	84	82.68	1.201716738	1.417695473	1.442060086	1.701234568	19.64	29.41	98.4	98	0.406504065	14.98	56.53	59.1	54	8.6294416244	20	Male	72	170	3-4 days/week	Lots of Experience	Experience	23.055889476	6	58	11.9	70	1.9833333333	1.2068965517	0.1452991453	0.8547008547	0.509350561	1.9221353281
5057	7	Numerical	U	Aware	Yes	1.4	Slow	1.4		103.1	80	88	24.3	0.903345725	1.6109375	111.44	123.34	1.366523605	1.812757202	1.913133047	2.537860082	19.64	29.41	98.3	92	6.4089521872	14.15	58.56	76	64	15.789473684	20	Male	72	170	3-4 days/week	Lots of Experience	Experience	23.055889476	6	58	23.5	79.6	3.9166666667	1.3724137931	0.2279340446	0.7720659554	0.4811288677	1.9911594696
4550	0	Non-numerical	T	Unaware		1	Normal	1		60	52	48	34.6	1	1	51.91	47.775	1	1	1	1	18.92	24.54	98.9	95	3.9433771486	18.92	24.54	78.7	70	11.054637865	18	Female	66	150	1-2 days/week	Lots of Experience	Experience	24.210365225	8	52	8.575	51.91	1.071875	0.9982692308	0.1417706869	0.8582293131	0.7709861451	1
4550	1	Non-numerical	T	Unaware	Yes	0.6	Fast	0.6		69	37	48	40.2	1.161495165	1.148383897	21.9	28.842	0.70314005	1.006174778	0.42188403	0.603704867	18.92	24.54	98.9	98	0.9100101112	18.8	25.07	79.4	66	16.876574307	18	Female	66	150	1-2 days/week	Lots of Experience	Experience	24.210365225	8	52	32.96	36.5	4.12	0.7019230769	0.474517708	0.525482292	0.7660961695	1.021597392
4550	2	Non-numerical	T	Unaware	Yes	0.8				72	39	52	40.2	1.158897388	1.188311152	31.536	41.628	0.759391254	1.089167975	0.607513003	0.87133438	18.92	24.54	98.7	96	2.73556231	17.31	35.43	80.3	66	17.808219178	18	Female	66	150	1-2 days/week	Lots of Experience	Experience	24.210365225	8	52	32.455	39.42	4.056875	0.7580769231	0.4515478261	0.5484521739	0.7053789731	1.4437652812
4550	3	Non-numerical	T	Unaware	Yes	1	Normal	1		67	45	48	38.6	1.112714677	1.111432587	45.175	48.225	0.870256213	1.009419152	0.870256213	1.009419152	18.92	24.54	98.8	97	1.8218623482	16.51	40.96	80.8	69	14.603960396	18	Female	66	150	1-2 days/week	Lots of Experience	Experience	24.210365225	8	52	22.05	45.175	2.75625	0.86875	0.3280029751	0.6719970249	0.6727791361	1.6691116544
4550	4	Non-numerical	T	Unaware	Yes	0.8				72	51	55	38	1.095396161	1.192692403	57.712	44.32	0.978616837	1.159602302	1.111770372	0.927681842	18.92	24.54	98.7	97	1.7223910841	16.07	44.33	79.7	65	18.444165621	18	Female	66	150	1-2 days/week	Lots of Experience	Experience	24.210365225	8	52	21.34	50.8	2.6675	0.9769230769	0.2958136956	0.7041863044	0.6548492258	1.8064384678
4550	5	Non-numerical	T	Unaware	Yes	1	Normal	1		72	48	48	39.3	1.134362823	1.184756551	48.36	48.06	0.931612406	1.005965463	0.931612406	1.005965463	18.92	24.54	98.4	96	2.4390243902	15.89	44.97	77.3	58	24.967658473	18	Female	66	150	1-2 days/week	Lots of Experience	Experience	24.210365225	8	52	23.3	48.36	2.9125	0.93	0.3251465253	0.6748534747	0.6475142624	1.8325183374
4550	6	Non-numerical	T	Unaware	Yes	0.8				74	47	49	41.9	1.209409727	1.223443829	37.72	38.96	0.908302832	1.019361591	0.726642265	0.815489273	18.92	24.54	98.9	95	3.9433771486	15.61	46.66	79.3	67	15.510718789	18	Female	66	150	1-2 days/week	Lots of Experience	Experience	24.210365225	8	52	26.85	47.15	3.35625	0.9067307692	0.3628378378	0.6371621622	0.6361043195	1.9013854931
4550	7	Non-numerical	T	Unaware	Yes	0.6	Fast	0.6		69	44	48	39.1	1.127146774	1.146565264	26.58	28.62	0.853400116	0.998430141	0.512040069	0.599058085	18.92	24.54	98.5	96	2.538071066	15.35	48.54	80.2	61	23.940149626	18	Female	66	150	1-2 days/week	Lots of Experience	Experience	24.210365225	8	52	25.05	44.3	3.13125	0.8519230769	0.3612112473	0.6387887527	0.6255093725	1.97799511
1201	0	Numerical	S	Unaware		1	Normal	1		43	30		32.2	1	1	29.98	0	1		1		21.85	3.22	98.5	97	1.5228426396	19.99	17.92	86	77	10.465116279	18	Female	64	135	1-2 days/week	Lots of Experience	Experience	23.172440388	13	30	13.34	29.98	1.0261538462	0.9993333333	0.3079409049	0.6920590951	6.2080745342	5.5652173913
1201	1	Numerical	S	Unaware	Yes	0.6	Fast	0.6		39	35	36	33.2	1.030793562	0.902585411	21.186	21.606	1.17778519		0.706671114		21.85	3.22	98.2	97	1.2219959267	18.35	31.87	73.3	68	7.2305593452	18	Female	64	135	1-2 days/week	Lots of Experience	Experience	23.172440388	13	30	3.79	35.31	0.2915384615	1.177	0.0969309463	0.9030690537	5.698757764	9.897515528
1201	2	Numerical	S	Unaware	Yes	0.8				45	41	42	32.9	1.018699414	1.032086796	32.816	33.208	1.368245497		1.094596398		21.85	3.22	97.2	95	2.2633744856	17.17	37.77	73.9	68	7.9837618403	18	Female	64	135	1-2 days/week	Lots of Experience	Experience	23.172440388	13	30	3.69	41.02	0.2838461538	1.3673333333	0.0825318721	0.9174681279	5.3322981366	11.729813665
1201	3	Numerical	S	Unaware	Yes	1	Normal	1		50	46	46	32.9	1.019319627	1.14265928	46.12	46.39	1.538358906		1.538358906		21.85	3.22	97.8	96	1.8404907975	16.41	41.76	71.2	65	8.7078651685	18	Female	64	135	1-2 days/week	Lots of Experience	Experience	23.172440388	13	30	3.38	46.12	0.26	1.5373333333	0.0682828283	0.9317171717	5.0962732919	12.968944099
1201	4	Numerical	S	Unaware	Yes	0.8	Fast	0.6		62	59	58	31.8	0.984587714	1.424515235	49.368	46.792	1.95263509		1.646697799		21.85	3.22	97.4	96	1.4373716632	15.74	46.11	72.8	66	9.3406593407	18	Female	64	135	1-2 days/week	Lots of Experience	Experience	23.172440388	13	30	3.17	58.54	0.2438461538	1.9513333333	0.0513693081	0.9486306919	4.8881987578	14.319875776
1201	5	Numerical	S	Unaware	Yes	1	Normal	1		59	55	56	32	0.992960585	1.368190212	55.42	55.8	1.84856571		1.84856571		21.85	3.22	98	97	1.0204081633	15.51	48.51	71.6	67	6.4245810056	18	Female	64	135	1-2 days/week	Lots of Experience	Experience	23.172440388	13	30	3.85	55.42	0.2961538462	1.8473333333	0.0649569765	0.9350430235	4.8167701863	15.065217391
1201	6	Numerical	S	Unaware	Yes	0.8	Fast	0.6		63	59	59	33.1	1.027072286	1.449215143	47.024	47.472	1.960640427		1.568512342		21.85	3.22	97.9	94	3.9836567926	15.25	49.23	68.26	61	10.635804278	18	Female	64	135	1-2 days/week	Lots of Experience	Experience	23.172440388	13	30	4	58.78	0.3076923077	1.9593333333	0.0637145588	0.9362854412	4.7360248447	15.288819876
1201	7	Numerical	S	Unaware	Yes	0.6				63	57	59	32.4	1.003504202	1.443213296	34.122	35.562	1.896931288		1.138158773		21.85	3.22	97.6	96	1.6393442623	15.17	51.54	69.9	64	8.4406294707	18	Female	64	135	1-2 days/week	Lots of Experience	Experience	23.172440388	13	30	5.65	56.87	0.4346153846	1.8956666667	0.0903710813	0.9096289187	4.7111801242	16.00621118
4363	0	Non-numerical	V	Unaware		1	Normal	1		65	58	58	31.1	1	1	58.21	57.81	1	1	1	1	18.49	31.97	97.1	97	0.1029866117	18.21	33.08	76.7	75	2.2164276402	21	Male	67	155	5+ days/week	Some Experience	Experience	24.276163054	7	58	7.24	58.21	1.0342857143	1.0036206897	0.110618793	0.889381207	0.5695964967	1.03472005
4363	1	Non-numerical	V	Unaware	Yes	1.4	Slow	1.4		46	40	37	31.1	0.998072599	0.695339954	55.328	51.912	0.678921148	0.64141152	0.950489607	0.897976129	18.49	31.97	97.9	97	0.9193054137	17.77	37.7	73.6	66	10.326086957	21	Male	67	155	5+ days/week	Some Experience	Experience	24.276163054	7	58	5.99	39.52	0.8557142857	0.6813793103	0.1316194243	0.8683805757	0.555833594	1.1792305286
4363	2	Non-numerical	V	Unaware	Yes	1.2				59	46		31.6	1.014134276	0.894117647	55.608		0.796083147		0.955299777		18.49	31.97	98.1	97	1.121304791	17.01	42.7	71.4	65	8.9635854342	21	Male	67	155	5+ days/week	Some Experience	Experience	24.276163054	7	58	12.18	46.34	1.74	0.7989655172	0.2081339713	0.7918660287	0.5320613075	1.3356271505
4363	3	Non-numerical	V	Unaware	Yes	1	Normal	1		47	36	38	35	1.123996145	0.721619557	36.25	38.46	0.622745233	0.665282823	0.622745233	0.665282823	18.49	31.97	97.6	96	1.6393442623	16.52	46	71.2	65	8.7078651685	21	Male	67	155	5+ days/week	Some Experience	Experience	24.276163054	7	58	10.98	36.25	1.5685714286	0.625	0.2324793563	0.7675206437	0.5167344385	1.4388489209
4363	4	Non-numerical	V	Unaware	Yes	1.2				66	46	53	39.5	1.269836171	1.001680672	78.672	63.924	0.797113898	0.921466874	1.351520357	1.105760249	18.49	31.97	97.4	97	0.4106776181	15.77	50.44	69.7	59	15.351506456	21	Male	67	155	5+ days/week	Some Experience	Experience	24.276163054	7	58	19.16	46.4	2.7371428571	0.8	0.2922513728	0.7077486272	0.4932749453	1.5777291211
4363	5	Non-numerical	V	Unaware	Yes	1	Normal	1		50	37	40	32.7	1.050112432	0.769136746	36.5	40.49	0.627040027	0.700397855	0.627040027	0.700397855	18.49	31.97	97.4	96	1.4373716632	14.92	55.94	73.5	68	7.4829931973	21	Male	67	155	5+ days/week	Some Experience	Experience	24.276163054	7	58	13.84	36.5	1.9771428571	0.6293103448	0.2749304728	0.7250695272	0.4666875195	1.7497654051
4363	6	Non-numerical	V	Unaware	Yes	1.2				58	13	49	31.9	1.024734982	0.881741788	15.708	59.292	0.224875451	0.854696419	0.269850541	1.025635703	18.49	31.97	97.3	96	1.3360739979	14.73	57.02	72.3	67	7.3305670816	21	Male	67	155	5+ days/week	Some Experience	Experience	24.276163054	7	58	44.62	13.09	6.3742857143	0.2256896552	0.773176226	0.226823774	0.4607444479	1.7835470754
4363	7	Non-numerical	V	Unaware	Yes	1.4	Slow	1.4		47	18		39.8	1.277867009	0.721466769	24.584		0.30166638		0.422332932		18.49	31.97	97.1	96	1.1328527291	15.07	55.95	75.6	63	16.666666667	21	Male	67	155	5+ days/week	Some Experience	Experience	24.276163054	7	58	29.66	17.56	4.2371428571	0.3027586207	0.6281236764	0.3718763236	0.4713794182	1.7500781983
3002	0	Non-numerical	M	Unaware		1	Normal	1		47	46	44	23.6	1	1	45.81	44.08	1	1	1	1	20.77	9.86	98.2	97	1.2219959267	19.16	20.4	65.1	61	6.2980030722	19	Female	63	110	3-4 days/week	Little to No Experience	No Experience	19.485409593	1	46	1.15	45.81	1.15	0.9958695652	0.0244889267	0.9755110733	1.9432048682	2.0689655172
3002	1	Non-numerical	M	Unaware	Yes	0.8				46	40	41	26.6	1.129032258	0.972103918	31.888	32.84	0.870115695	0.931261343	0.696092556	0.745009074	20.77	9.86	99	99	0			64.2	59	8.0996884735	19	Female	63	110	3-4 days/week	Little to No Experience	No Experience	19.485409593	1	46	5.79	39.86	5.79	0.8665217391	0.1268346112	0.8731653888
3002	2	Non-numerical	M	Unaware	Yes	0.6	Fast	0.6		57	48	53	24.6	1.043293718	1.20379046	28.596	31.914	1.040384196	1.206669691	0.624230517	0.724001815	20.77	9.86	99	99	0	18.92	19.46	61.4	60	2.2801302932	19	Female	63	110	3-4 days/week	Little to No Experience	No Experience	19.485409593	1	46	8.87	47.66	8.87	1.0360869565	0.1569078365	0.8430921635	1.9188640974	1.9736308316
3002	3	Non-numerical	M	Unaware	Yes	0.8				80	55	77	23.6	1.002971138	1.693143101	43.992	61.592	1.200392927	1.746597096	0.960314342	1.397277677	20.77	9.86	97.7	93	4.8106448311	18.91	19.09	69.2	62	10.404624277	19	Female	63	110	3-4 days/week	Little to No Experience	No Experience	19.485409593	1	46	24.52	54.99	24.52	1.1954347826	0.3083888819	0.6916111181	1.9178498986	1.9361054767
3002	4	Non-numerical	M	Unaware	Yes	1	Normal	1		86	68	84	26.2	1.112478778	1.841354344	86.47	83.56	1.486356691	1.895644283	1.887579131	1.895644283	20.77	9.86	97.8	95	2.8629856851	18.66	19.31	59.3	56	5.5649241147	19	Female	63	110	3-4 days/week	Little to No Experience	No Experience	19.485409593	1	46	18.38	68.09	18.38	1.4802173913	0.2125592691	0.7874407309	1.892494929	1.9584178499
3002	5	Non-numerical	M	Unaware	Yes	1.2				95	86	92	21.8	0.925721562	2.030877342	103.092	110.628	1.875354726	2.091424682	2.250425671	2.509709619	20.77	9.86	98.4	97	1.4227642276	18.73	18.68	56.9	54	5.0966608084	19	Female	63	110	3-4 days/week	Little to No Experience	No Experience	19.485409593	1	46	9.46	85.91	9.46	1.8676086957	0.0991926182	0.9008073818	1.8995943205	1.8945233266
3002	6	Non-numerical	M	Unaware	Yes	1.4	Slow	1.4		102.56	95	99	19.2	0.815789474	2.183986371	132.706	139.286	2.069198865	2.257032668	2.896878411	3.159845735	20.77	9.86	99	99	0	18.01	21.53	54.3	52	4.2357274401	19	Female	63	110	3-4 days/week	Little to No Experience	No Experience	19.485409593	1	46	7.77	94.79	7.77	2.0606521739	0.0757605304	0.9242394696	1.8265720081	2.1835699797
3002	7	Non-numerical	M	Unaware	Yes	1.2				107.66	84	104.88	20.8	0.882003396	2.292589438	101.304	125.856	1.842829077	2.379310345	2.211394892	2.855172414	20.77	9.86	98.8	98	0.8097165992	18.43	19.32	55.6	52	6.4748201439	19	Female	63	110	3-4 days/week	Little to No Experience	No Experience	19.485409593	1	46	23.24	84.42	23.24	1.8352173913	0.2158647594	0.7841352406	1.869168357	1.9594320487
2379	0	Numerical	K	Aware		1	Normal	1		33	31	24	24.8	1	1	30.73	23.72	1	1	1	1	19.79	21.8	97.3	96	1.3360739979	19.15	26.17	90.3	67	25.802879291	21	Male	68	189	1-2 days/month	Little to No Experience	No Experience	28.737033339	2	31	2.1	30.73	1.05	0.9912903226	0.0639658849	0.9360341151	0.878440367	1.2004587156
2379	1	Numerical	K	Aware	Yes	0.8				47	38	33	28.9	1.164653784	1.446542796	30.376	26.728	1.23560039	1.40851602	0.988480312	1.126812816	19.79	21.8	98	97	1.0204081633	20.1	22.2	82.7	69	16.565900846	21	Male	68	189	1-2 days/month	Little to No Experience	No Experience	28.737033339	2	31	9.52	37.97	4.76	1.2248387097	0.2004632554	0.7995367446	0.9220183486	1.0183486239
2379	2	Numerical	K	Aware	Yes	0.6	Fast	0.6		60	46	43	29.4	1.183977456	1.812366738	27.354	25.632	1.483566547	1.801011804	0.890139928	1.080607083	19.79	21.8	97.7	97	0.7164790174	17.7	37.43	80.3	69	14.072229141	21	Male	68	189	1-2 days/month	Little to No Experience	No Experience	28.737033339	2	31	13.91	45.59	6.955	1.4706451613	0.2337815126	0.7662184874	0.8119266055	1.7169724771
2379	3	Numerical	K	Aware	Yes	0.8				36	27	29	34.2	1.375201288	1.103868413	21.496	23.24	0.874389847	1.22470489	0.699511878	0.979763912	19.79	21.8	97.1	97	0.1029866117	16.9	44.09	85.8	74	13.752913753	21	Male	68	189	1-2 days/month	Little to No Experience	No Experience	28.737033339	2	31	9.37	26.87	4.685	0.8667741935	0.2585540839	0.7414459161	0.7752293578	2.0224770642
2379	4	Numerical	K	Aware	Yes	1	Normal	1		53	34	37	35.8	1.440619968	1.602497716	34.32	36.95	1.116823951	1.557757167	1.116823951	1.557757167	19.79	21.8	97.6	96	1.6393442623	17	39.9	88.4	81	8.371040724	21	Male	68	189	1-2 days/month	Little to No Experience	No Experience	28.737033339	2	31	18.29	34.32	9.145	1.1070967742	0.3476525375	0.6523474625	0.7798165138	1.8302752294
2379	5	Numerical	K	Aware	Yes	1.2				69	49	55	28.6	1.15257649	2.094730429	58.836	66.222	1.595509274	2.326517707	1.914611129	2.791821248	19.79	21.8	97	96	1.0309278351	16.7	33.8	82	73	10.975609756	21	Male	68	189	1-2 days/month	Little to No Experience	No Experience	28.737033339	2	31	19.74	49.03	9.87	1.5816129032	0.2870437691	0.7129562309	0.7660550459	1.5504587156
2379	6	Numerical	K	Aware	Yes	1.4	Slow	1.4		68	39	58	35	1.408816425	2.079195857	54.726	80.724	1.27204686	2.430860034	1.780865604	3.403204047	19.79	21.8	96.5	95	1.5544041451	16.6	36.45	76.3	72	5.6356487549	21	Male	68	189	1-2 days/month	Little to No Experience	No Experience	28.737033339	2	31	29.17	39.09	14.585	1.2609677419	0.427336654	0.572663346	0.7614678899	1.6720183486
2379	7	Numerical	K	Aware	Yes	1.2				79	53	59	31.4	1.264492754	2.412732257	63.558	71.19	1.723560039	2.501053963	2.068272047	3.001264755	19.79	21.8	97.6	93	4.7131147541	16.53	34.14	80.3	66	17.808219178	21	Male	68	189	1-2 days/month	Little to No Experience	No Experience	28.737033339	2	31	26.245	52.965	13.1225	1.7085483871	0.3313344275	0.6686655725	0.7582568807	1.5660550459
2741	0	Numerical	L	Unaware		1	Normal	1		38	16	27	34.1	1	1	15.72	27.32	1	1	1	1	19.14	26.5	87.4	85	2.7459954233	18.24	28.65	94.6	89	5.9196617336	20	Male	75	200	3-4 days/week	Little to No Experience	No Experience	24.998009107	22	16	21.86	15.72	0.9936363636	0.9825	0.5816923896	0.4183076104	0.6883018868	1.0811320755
2741	1	Numerical	L	Unaware	Yes	1.2				34		21	33.7	0.987393726	0.901277275	0	25.404	0	0.77489019	0	0.929868228	19.14	26.5	94.9	88	7.2708113804	21.93	11.22	100.9	90	10.802775025	20	Male	75	200	3-4 days/week	Little to No Experience	No Experience	24.998009107	22	16							0.8275471698	0.4233962264
2741	2	Numerical	L	Unaware	Yes	1.4	Slow	1.4		32	27	29	36.5	1.070067429	0.840340607	37.8	39.984	1.717557252	1.045387994	2.404580153	1.463543192	19.14	26.5	98.8	98	0.8097165992	21	7.78	93.9	87	7.3482428115	20	Male	75	200	3-4 days/week	Little to No Experience	No Experience	24.998009107	22	16	4.58	27	0.2081818182	1.6875	0.1450284991	0.8549715009	0.7924528302	0.2935849057
2741	3	Numerical	L	Unaware	Yes	1.2				30	27	28	44.1	1.294048666	0.810005322	32.892	33.348	1.743638677	1.017203514	2.092366412	1.220644217	19.14	26.5	99	98	1.0101010101	16.94	33.39	89.4	86	3.8031319911	20	Male	75	200	3-4 days/week	Little to No Experience	No Experience	24.998009107	22	16	3.03	27.41	0.1377272727	1.713125	0.0995400788	0.9004599212	0.639245283	1.26
2741	4	Numerical	L	Unaware	Yes	1	Normal	1		72	29	24	36.9	1.081501026	1.913517829	71.91	24.42	1.838422392	0.893850659	4.574427481	0.893850659	19.14	26.5	99	99	0	17.02	34.16	99.3	92	7.3514602216	20	Male	75	200	3-4 days/week	Little to No Experience	No Experience	24.998009107	22	16	43.01	28.9	1.955	1.80625	0.598108747	0.401891253	0.6422641509	1.2890566038
2741	5	Numerical	L	Unaware	Yes	0.8				50	33	38	36	1.055115802	1.324906865	26.688	30.68	2.122137405	1.403733529	1.697709924	1.122986823	19.14	26.5	99	99	0	15.01	42.72	88.7	77	13.190529876	20	Male	75	200	3-4 days/week	Little to No Experience	No Experience	24.998009107	22	16	16.43	33.36	0.7468181818	2.085	0.329985941	0.670014059	0.5664150943	1.6120754717
2741	6	Numerical	L	Unaware	Yes	0.6	Fast	0.6		41		41	31.9	0.935795954	1.093932943	0	24.33	0	1.484260615	0	0.890556369	19.14	26.5	99	93	6.0606060606	15.46	38.91	85.6	70	18.224299065	20	Male	75	200	3-4 days/week	Little to No Experience	No Experience	24.998009107	22	16							0.5833962264	1.4683018868
2741	7	Numerical	L	Unaware	Yes	0.8				64	42	38	30.7	0.900029317	1.711282597	33.568	30.648	2.669211196	1.4022694	2.135368957	1.12181552	19.14	26.5	99	99	0	16.55	32.68	93	91	2.1505376344	20	Male	75	200	3-4 days/week	Little to No Experience	No Experience	24.998009107	22	16	22.35	41.96	1.0159090909	2.6225	0.3475353755	0.6524646245	0.6245283019	1.2332075472
7831	0	Non-numerical	M	Unaware		1	Normal	1		39	23	19	29.5	1	1	22.85	18.53	1	1	1	1	19.78	23.58	98.5	98	0.5076142132	20.2	17.59	88.6	75	15.349887133	18	Female	66	140	1-2 days/month	Little to No Experience	No Experience	22.596340877	16	23	15.87	22.85	0.991875	0.9934782609	0.4098657025	0.5901342975	0.8566581849	0.745971162
7831	1	Non-numerical	M	Unaware	Yes	0.8				52	35	31	28.9	0.982682513	1.334194215	28.184	24.424	1.541794311	1.647598489	1.233435449	1.318078791	19.78	23.58	98.4	98	0.406504065	18.43	30.62	84.3	70	16.963226572	18	Female	66	140	1-2 days/month	Little to No Experience	No Experience	22.596340877	16	23	16.43	35.23	1.026875	1.5317391304	0.3180410376	0.6819589624	0.7815945717	1.2985581001
7831	2	Non-numerical	M	Unaware	Yes	0.6	Fast	0.6		55	20	18	25.9	0.878098472	1.425619835	11.94	11.028	0.870897155	0.991905019	0.522538293	0.595143011	19.78	23.58	98.6	98	0.6085192698	18.27	31.52	81.3	1	98.7699877	18	Female	66	140	1-2 days/month	Little to No Experience	No Experience	22.596340877	16	23	35.3	19.9	2.20625	0.8652173913	0.6394927536	0.3605072464	0.7748091603	1.336726039
7831	3	Non-numerical	M	Unaware	Yes	0.8				61	21	22	29.7	1.008488964	1.566632231	16.408	17.64	0.897592998	1.189962223	0.718074398	0.951969779	19.78	23.58	98.6	98	0.6085192698	17.1	37.13	79.7	71	10.915934755	18	Female	66	140	1-2 days/month	Little to No Experience	No Experience	22.596340877	16	23	40.15	20.51	2.509375	0.8917391304	0.6618859215	0.3381140785	0.7251908397	1.574639525
7831	4	Non-numerical	M	Unaware	Yes	1	Normal	1		65	31	19	32.3	1.096095076	1.684917355	65.24	19.26	1.349671772	1.039395575	2.855142232	1.039395575	19.78	23.58	98	98	0	17.3	36.05	79.4	74	6.8010075567	18	Female	66	140	1-2 days/month	Little to No Experience	No Experience	22.596340877	16	23	34.4	30.84	2.15	1.3408695652	0.5272838749	0.4727161251	0.7336726039	1.5288379983
7831	5	Non-numerical	M	Unaware	Yes	1.2				66	34	23	35.4	1.202037351	1.710743802	40.32	27.552	1.470459519	1.239071775	1.764551422	1.486886131	19.78	23.58	98.3	98	0.3051881994	17.6	33.91	78.5	71	9.5541401274	18	Female	66	140	1-2 days/month	Little to No Experience	No Experience	22.596340877	16	23	32.64	33.6	2.04	1.4608695652	0.4927536232	0.5072463768	0.7463952502	1.4380831213
7831	6	Non-numerical	M	Unaware	Yes	1.4	Slow	1.4		62	36	18	39.3	1.332767402	1.594008264	50.204	25.438	1.569365427	0.980572045	2.197111597	1.372800863	19.78	23.58	98.5	97	1.5228426396	17.4	32.96	75.2	71	5.585106383	18	Female	66	140	1-2 days/month	Little to No Experience	No Experience	22.596340877	16	23	25.86	35.86	1.61625	1.5591304348	0.4189889825	0.5810110175	0.737913486	1.3977947413
7831	7	Non-numerical	M	Unaware	Yes	1.4	Slow	1.4		66	30	31	30.8	1.045840407	1.706869835	41.636	42.826	1.301531729	1.650836481	1.82214442	2.311171074	19.78	23.58	98.3	97	1.3224821974	17.3	35.7	76.8	71	7.5520833333	18	Female	66	140	1-2 days/month	Little to No Experience	No Experience	22.596340877	16	23	36.35	29.74	2.271875	1.2930434783	0.5500075654	0.4499924346	0.7336726039	1.5139949109
4685	0	Non-numerical	N	Unaware		1	Normal	1		47	38	32	23.5	1	1	37.7	31.7	1	1	1	1	19.41	24.78	97.3	95	2.3638232271	18.76	25.98	99.7	85	14.744232698	20	Male	71	170	1-2 days/week	Little to No Experience	No Experience	23.709924825	9	38	9.6	37.7	1.0666666667	0.9921052632	0.2029598309	0.7970401691	0.7570621469	1.0484261501
4685	1	Non-numerical	N	Unaware	Yes	1.2				45	32	33	22.7	0.965957447	0.941860465	25.4	26.32	0.842175066	1.03785489	0.673740053	0.830283912	19.41	24.78	98	93	5.1020408163	18.58	28.07	91	92	-1.098901099	20	Male	71	170	1-2 days/week	Little to No Experience	No Experience	23.709924825	9	38	12.8	31.75	1.4222222222	0.8355263158	0.2873176207	0.7126823793	0.7497982244	1.1327683616
4685	2	Non-numerical	N	Unaware	Yes	1.4	Slow	1.4		59	35	46	25.6	1.089361702	1.255813953	21.21	27.51	0.937665782	1.44637224	0.562599469	0.867823344	19.41	24.78	98.6	93	5.6795131846	16.84	39.87	93.1	82	11.922663802	20	Male	71	170	1-2 days/week	Little to No Experience	No Experience	23.709924825	9	38	24.05	35.35	2.6722222222	0.9302631579	0.4048821549	0.5951178451	0.6795803067	1.6089588378
4685	3	Non-numerical	N	Unaware	Yes	1.2				64	35	42	25.3	1.074468085	1.361522199	27.68	33.24	0.917771883	1.310725552	0.734217507	1.048580442	19.41	24.78	97.7	94	3.7871033777	15.63	47	92.4	83	10.173160173	20	Male	71	170	1-2 days/week	Little to No Experience	No Experience	23.709924825	9	38	29.8	34.6	3.3111111111	0.9105263158	0.4627329193	0.5372670807	0.6307506053	1.8966908797
4685	4	Non-numerical	N	Unaware	Yes	1	Normal	1		67	50	57	28.7	1.219148936	1.412262156	66.8	57.15	1.328912467	1.802839117	1.771883289	1.802839117	19.41	24.78	97.7	93	4.8106448311	15.21	50.89	92.8	80	13.793103448	20	Male	71	170	1-2 days/week	Little to No Experience	No Experience	23.709924825	9	38	16.7	50.1	1.8555555556	1.3184210526	0.25	0.75	0.6138014528	2.0536723164
4685	5	Non-numerical	N	Unaware	Yes	0.8				72	46	50	26.3	1.119148936	1.515856237	55.32	59.52	1.222811671	1.56466877	1.467374005	1.877602524	19.41	24.78	98.5	91	7.614213198	14.88	49.93	95.3	87	8.7093389297	20	Male	71	170	1-2 days/week	Little to No Experience	No Experience	23.709924825	9	38	25.6	46.1	2.8444444444	1.2131578947	0.3570432357	0.6429567643	0.6004842615	2.0149313963
4685	6	Non-numerical	N	Unaware	Yes	0.6	Fast	0.6		68	51	48	26.8	1.140425532	1.428118393	70.84	66.5	1.342175066	1.498422713	1.879045093	2.097791798	19.41	24.78	97.7	91	6.857727738	14.31	52.97	95	83	12.631578947	20	Male	71	170	1-2 days/week	Little to No Experience	No Experience	23.709924825	9	38	16.95	50.6	1.8833333333	1.3315789474	0.2509252406	0.7490747594	0.5774818402	2.1376109766
4685	7	Non-numerical	N	Unaware	Yes	0.8				66	49	48	21.2	0.9	1.384778013	58.44	57.06	1.291777188	1.5	1.550132626	1.8	19.41	24.78	97.7	90	7.8812691914	14.33	51	93.6	82	12.393162393	20	Male	71	170	1-2 days/week	Little to No Experience	No Experience	23.709924825	9	38	16.8	48.7	1.8666666667	1.2815789474	0.2564885496	0.7435114504	0.5782889427	2.0581113801
3842	0	Numerical	K	Unaware		1	Normal	1		20	13	13	36.9	1	1	12.825	12.54	1	1	1	1	20.27	14.84	98	96	2.0408163265	19.45	17.85	79.2	71	10.353535354	21	Female	66	155	5+ days/week	Little to No Experience	No Experience	25.017377399	7	13	6.815	12.825	0.9735714286	0.9865384615	0.3469959267	0.6530040733	1.3106469003	1.2028301887
3842	1	Numerical	K	Unaware	Yes	0.8				46	36	35	36.9	1.000814111	2.366344196	28.948	28.108	2.821442495	2.801834131	2.257153996	2.241467305	20.27	14.84	83	77	7.2289156627	17.77	29.06	70	65	7.1428571429	21	Female	66	155	5+ days/week	Little to No Experience	No Experience	25.017377399	7	13	10.29	36.185	1.47	2.7834615385	0.2214093599	0.7785906401	1.1974393531	1.9582210243
3842	2	Numerical	K	Unaware	No	0.6	Fast	0.6		53	8	44	36.4	0.98697422	2.67413442	4.776	26.292	0.620662768	3.494417863	0.372397661	2.096650718	20.27	14.84	99	99	0	18.29	26.6	74.3	73	1.7496635262	21	Female	66	155	5+ days/week	Little to No Experience	No Experience	25.017377399	7	13	44.56	7.96	6.3657142857	0.6123076923	0.84843869	0.15156131	1.2324797844	1.7924528302
3842	3	Numerical	K	Unaware	Yes	0.8				58	31	47	40.2	1.091180461	2.933299389	25.016	37.888	2.438206628	3.776714514	1.950565302	3.021371611	20.27	14.84	95	92	3.1578947368	18.27	25.32	66.3	64	3.4690799397	21	Female	66	155	5+ days/week	Little to No Experience	No Experience	25.017377399	7	13	26.34	31.27	3.7628571429	2.4053846154	0.4572122895	0.5427877105	1.2311320755	1.7061994609
3842	4	Numerical	K	Unaware	Yes	1	Normal	1		69	58	57	35.4	0.960651289	3.49796334	68.7	56.73	4.538011696	4.523923445	5.356725146	4.523923445	20.27	14.84	97.1	93	4.2224510814	18.42	24.2	80.8	72	10.891089109	21	Female	66	155	5+ days/week	Little to No Experience	No Experience	25.017377399	7	13	10.5	58.2	1.5	4.4769230769	0.1528384279	0.8471615721	1.2412398922	1.6307277628
3842	5	Numerical	K	Unaware	Yes	1.2				63	55	52	45.5	1.233378562	3.214358452	65.784	62.88	4.274463938	4.178628389	5.129356725	5.014354067	20.27	14.84	96.6	93	3.7267080745	17.36	30.4	83.4	68	18.465227818	21	Female	66	155	5+ days/week	Little to No Experience	No Experience	25.017377399	7	13	8.31	54.82	1.1871428571	4.2169230769	0.131633138	0.868366862	1.1698113208	2.0485175202
3842	6	Numerical	K	Unaware	Yes	1.4	Slow	1.4		76	32	66	37.7	1.022795115	3.850814664	44.87	93.016	2.499025341	5.298245614	3.498635478	7.41754386	20.27	14.84	98	93	5.1020408163	17.28	29.55	77.9	70	10.141206675	21	Female	66	155	5+ days/week	Little to No Experience	No Experience	25.017377399	7	13	43.58	32.05	6.2257142857	2.4653846154	0.5762263652	0.4237736348	1.1644204852	1.9912398922
3842	7	Numerical	K	Unaware	Yes	1.2				79	49	62	35.9	0.97421981	4.00203666	59.112	74.448	3.840935673	4.947368421	4.609122807	5.936842105	20.27	14.84	96.8	93	3.9256198347	17.48	32.46	70.5	68	3.5460992908	21	Female	66	155	5+ days/week	Little to No Experience	No Experience	25.017377399	7	13	29.34	49.26	4.1914285714	3.7892307692	0.3732824427	0.6267175573	1.1778975741	2.1873315364
2057	0	Numerical	L	Unaware		1	Normal	1		30	19	19	29.9	1	1	19.43	19.29	1	1	1	1	20.25	19.14	98.7	93	5.7750759878	20.48	10.48	78.8	71	9.8984771574	22	Female	68	140	5+ days/week	Little to No Experience	No Experience	21.286691362	11	19	10.46	19.43	0.9509090909	1.0226315789	0.349949816	0.650050184	1.0700104493	0.5475444096
2057	1	Numerical	L	Unaware	No	1.2				33	30	24	26.7	0.892271663	1.08952827	36.5832	29.0712	1.569016984	1.255883878	1.882820381	1.507060653	20.25	19.14	99	99	0	20.17	16.04	80.5	70	13.043478261	22	Female	68	140	5+ days/week	Little to No Experience	No Experience	21.286691362	11	19	2.08	30.486	0.1890909091	1.6045263158	0.0638702942	0.9361297058	1.0538140021	0.8380355277
2057	2	Numerical	L	Unaware	Yes	1.4	Slow	1.4		36	19	21	26.6	0.890933423	1.208096353	26.2234	29.302	0.964024704	1.085018144	1.349634586	1.519025402	20.25	19.14	98.8	95	3.8461538462	20.1	13.81	81.9	75	8.4249084249	22	Female	68	140	5+ days/week	Little to No Experience	No Experience	21.286691362	11	19	17.379	18.731	1.5799090909	0.9858421053	0.481279424	0.518720576	1.0501567398	0.7215256008
2057	3	Numerical	L	Unaware	Yes	1.2				30	27	22	23.2	0.775175644	1.009033121	32.892	26.34	1.410705095	1.137895283	1.692846114	1.365474339	20.25	19.14	99	99	0	20.72	10.84	81.4	72	11.547911548	22	Female	68	140	5+ days/week	Little to No Experience	No Experience	21.286691362	11	19	2.75	27.41	0.25	1.4426315789	0.0911803714	0.9088196286	1.0825496343	0.566353187
2057	4	Numerical	L	Unaware	Yes	1	Normal	1		35	27	26	25.1	0.840414854	1.161257946	34.71	25.8	1.367987648	1.33748056	1.786412764	1.33748056	20.25	19.14	99	95	4.0404040404	20.02	14.28	78.6	70	10.941475827	22	Female	68	140	5+ days/week	Little to No Experience	No Experience	21.286691362	11	19	8.13	26.58	0.7390909091	1.3989473684	0.2342264477	0.7657735523	1.0459770115	0.7460815047
2057	5	Numerical	L	Unaware	Yes	0.8				31	28	22	23.9	0.798929408	1.028772165	22.04	17.424	1.417910448	1.129082426	1.134328358	0.903265941	20.25	19.14	98.9	94	4.9544994944	19.52	18.08	78.4	73	6.887755102	22	Female	68	140	5+ days/week	Little to No Experience	No Experience	21.286691362	11	19	3.2	27.55	0.2909090909	1.45	0.1040650407	0.8959349593	1.0198537095	0.9446185998
2057	6	Numerical	L	Unaware	Yes	0.6	Fast	0.6		27	20		27.7	0.925393108	0.912679826	12.276		1.053010808		0.631806485		20.25	19.14	98.6	98	0.6085192698	19.62	17.3	77.3	70	9.4437257439	22	Female	68	140	5+ days/week	Little to No Experience	No Experience	21.286691362	11	19	6.82	20.46	0.62	1.0768421053	0.25	0.75	1.0250783699	0.9038662487
2057	7	Numerical	L	Unaware	Yes	0.8				34	31	23	28.4	0.948979592	1.134493142	24.864	18.76	1.599588266	1.21565578	1.279670612	0.972524624	20.25	19.14	98.4	94	4.4715447154	20.61	19.66	82.2	71	13.625304136	22	Female	68	140	5+ days/week	Little to No Experience	No Experience	21.286691362	11	19	2.83	31.08	0.2572727273	1.6357894737	0.0834562076	0.9165437924	1.0768025078	1.0271682341
5526	0	Non-numerical	M	Unaware		1	Normal	1		87	58	68	32.2	1	1	58.44	67.82	1	1	1	1	18.18	33.72	98.6	96	2.6369168357	17.12	35.68	99.7	79	20.762286861	19	Male	72	170	5+ days/week	Little to No Experience	No Experience	23.055889476	29	58	28.66	58.44	0.9882758621	1.0075862069	0.3290470723	0.6709529277	0.5077105575	1.0581257414
5526	1	Non-numerical	M	Unaware	Yes	0.8				108.11	98	97	32.9	1.022360248	1.241216992	78.368	77.768	1.676249144	1.433352993	1.340999316	1.146682395	18.18	33.72	99	99	0	17.05	32.34	100.9	91	9.8116947473	19	Male	72	170	5+ days/week	Little to No Experience	No Experience	23.055889476	29	58	10.15	97.96	0.35	1.6889655172	0.093885857	0.906114143	0.5056346382	0.9590747331
5526	2	Non-numerical	M	Unaware	Yes	0.6	Fast	0.6		123.78	81	110.68	35.3	1.09689441	1.421125144	48.78	66.408	1.391170431	1.631966971	0.834702259	0.979180183	18.18	33.72	98.7	98	0.7092198582	16.18	33.91	93.6	82	12.393162393	19	Male	72	170	5+ days/week	Little to No Experience	No Experience	23.055889476	29	58	42.48	81.3	1.4648275862	1.4017241379	0.3431895298	0.6568104702	0.4798339265	1.0056346382
5526	3	Non-numerical	M	Unaware	Yes	0.8				121.8	90	109.35	34.8	1.080434783	1.398392652	71.984	87.48	1.539698836	1.612356237	1.231759069	1.28988499	18.18	33.72	98.7	89	9.8277608916	16.22	32.66	100.3	86	14.257228315	19	Male	72	170	5+ days/week	Little to No Experience	No Experience	23.055889476	29	58	31.82	89.98	1.0972413793	1.5513793103	0.2612479475	0.7387520525	0.4810201661	0.9685646501
5526	4	Non-numerical	M	Unaware	Yes	1	Normal	1		117.72	78	107.3	33.8	1.049068323	1.351549943	117.72	107.3	1.3362423	1.582129165	2.014373717	1.582129165	18.18	33.72	98.4	83	15.650406504	16.69	29.57	101	78	22.772277228	19	Male	72	170	5+ days/week	Little to No Experience	No Experience	23.055889476	29	58	39.63	78.09	1.3665517241	1.3463793103	0.3366462793	0.6633537207	0.4949584816	0.8769276394
5526	5	Non-numerical	M	Unaware	Yes	1.2				113.13	83	103.55	32.8	1.019254658	1.298851894	99.216	124.26	1.414784394	1.526835742	1.697741273	1.83220289	18.18	33.72	98.9	88	11.021233569	16.66	29.78	100.9	85	15.758176412	19	Male	72	170	5+ days/week	Little to No Experience	No Experience	23.055889476	29	58	30.45	82.68	1.05	1.4255172414	0.2691593742	0.7308406258	0.4940688019	0.8831553974
5526	6	Non-numerical	M	Unaware	Yes	1.4	Slow	1.4		101.39	48	97	-1966.25	-61.0636646	1.164064294	67.886	135.842	0.829739904	1.430698909	1.161635866	2.002978472	18.18	33.72	98.6	85	13.793103448	16.07	33.21	96	79	17.708333333	19	Male	72	170	5+ days/week	Little to No Experience	No Experience	23.055889476	29	58	52.9	48.49	1.824137931	0.8360344828	0.5217477069	0.4782522931	0.4765717675	0.9848754448
5526	7	Non-numerical	M	Unaware	Yes	1.2				118.53	68	107.44	33.9	1.05310559	1.360849598	81.324	128.928	1.159650924	1.584193453	1.391581109	1.901032144	18.18	33.72	98.2	85	13.441955193	15.94	32.04	95.8	73	23.799582463	19	Male	72	170	5+ days/week	Little to No Experience	No Experience	23.055889476	29	58	50.76	67.77	1.7503448276	1.1684482759	0.4282460137	0.5717539863	0.4727164887	0.9501779359
4092	0	Non-numerical	N	Unaware		1	Normal	1		53		42	31.9	1	1		42.03		1		1	20.53	12.19	98	97	1.0204081633	19.8	16.35	47.8	39	18.410041841	19	Male	72	170	5+ days/week	Little to No Experience	No Experience	23.055889476		53							1.6242821985	1.3412633306
4092	1	Non-numerical	N	Unaware	Yes	1.2				68		62	35.5	1.113622097	1.289538637		74.16		1.470378301		1.764453961	20.53	12.19	97.8	97	0.81799591	19.45	17.21	47.4	44	7.1729957806	18	Male	70	185	3-4 days/week	Little to No Experience	No Experience	26.544442068		53							1.5955701395	1.4118129614
4092	2	Non-numerical	N	Unaware	Yes	1.4	Slow	1.4		64	31	62	30.8	0.965787822	1.21947978	43.148	87.304		1.483702118		2.077182965	20.53	12.19	97.9	97	0.9193054137	19.19	20.78	44.6	39	12.556053812	18	Male	70	185	3-4 days/week	Little to No Experience	No Experience	26.544442068		53	33.41	30.82		0.581509434	0.5201619181	0.4798380819	1.5742411813	1.7046759639
4092	3	Non-numerical	N	Unaware	Yes	1.2				33		28	26.3	0.826428123	0.630149991		34.152		0.677135379		0.812562455	20.53	12.19	97.3	97	0.3083247688	18.85	25.55	47.9	47	1.878914405	18	Male	70	185	3-4 days/week	Little to No Experience	No Experience	26.544442068		53							1.5463494668	2.0959803117
4092	4	Non-numerical	N	Unaware	Yes	1	Normal	1		39		29	29.4	0.92341494	0.740269603	38.99	29.25		0.695931478		0.695931478	20.53	12.19	97.5	96	1.5384615385	18.51	27.05	49.5	48	3.0303030303	18	Male	70	185	3-4 days/week	Little to No Experience	No Experience	26.544442068		53							1.5184577523	2.2190319934
4092	5	Non-numerical	N	Unaware	Yes	0.8				43		38	25	0.784055242	0.808429846		30.08		0.894599096		0.715679277	20.53	12.19	97.7	96	1.7400204708	18.26	29.04	51.1	44	13.894324853	18	Male	70	185	3-4 days/week	Little to No Experience	No Experience	26.544442068		53							1.4979491386	2.3822805578
4092	6	Non-numerical	N	Unaware	Yes	0.6	Fast	0.6		51		46	24.1	0.756120527	0.963926334		27.324		1.083511777		0.650107066	20.53	12.19	98	98	0	17.87	32.12	46.9	44	6.1833688699	18	Male	70	185	3-4 days/week	Little to No Experience	No Experience	26.544442068		53							1.4659557014	2.6349466776
4092	7	Non-numerical	N	Unaware	Yes	0.8				48	43	41	24.4	0.766478343	0.90374027	34.752	32.976		0.980728051		0.784582441	20.53	12.19	98	96	2.0408163265	17.66	34.1	50.9	43	15.520628684	18	Male	70	185	3-4 days/week	Little to No Experience	No Experience	26.544442068		53	4.16	43.44		0.8196226415	0.087394958	0.912605042	1.448728466	2.7973748975
